# Supplementary material for: High throughput 16SrRNA gene sequencing reveals the correlation between Propionibacterium acnes and sarcoidosis
Source: Respir Res. 2017 Feb 1;18:28. doi: 10.1186/s12931-017-0515-z (PMC5286795; doi:10.1186/s12931-017-0515-z)
Supplement: Additional file 3: Table S3. — Taxonomic annotation of the unique OTUs. (XLS 1114 kb) [file 12931_2017_515_MOESM3_ESM.xls]

## Sheet: Sheet1
Additional file 3: Table S3 Taxonomic annotation of the unique OTUs
	Taxonomic assignment
OTU_10	k__Bacteria;p__Proteobacteria;c__Gammaproteobacteria;o__Xanthomonadales;f__Xanthomonadaceae;g__Lysobacter;s__
OTU_100	k__Bacteria;p__Verrucomicrobia;c__Verrucomicrobiae;o__Verrucomicrobiales;f__Verrucomicrobiaceae;g__Akkermansia;s__
OTU_1000	k__Bacteria;p__Firmicutes;c__Clostridia;o__Clostridiales;f__Ruminococcaceae
OTU_1001	k__Bacteria;p__Proteobacteria;c__Deltaproteobacteria;o__Myxococcales
OTU_1002	k__Bacteria;p__Bacteroidetes;c__Sphingobacteriia;o__Sphingobacteriales;f__Ekhidnaceae;g__;s__
OTU_1003	k__Archaea;p__Crenarchaeota;c__MCG;o__pGrfC26;f__;g__;s__
OTU_1004	k__Bacteria;p__Firmicutes;c__Clostridia;o__Clostridiales;f__Lachnospiraceae
OTU_1005	k__Bacteria;p__Actinobacteria;c__Actinobacteria;o__Actinomycetales;f__Kineosporiaceae;g__;s__
OTU_1006	k__Bacteria;p__Proteobacteria;c__Deltaproteobacteria;o__Desulfobacterales;f__Desulfobulbaceae
OTU_1007	k__Bacteria;p__Cyanobacteria;c__Oscillatoriophycideae;o__Chroococcales;f__Phormidiaceae
OTU_1008	k__Bacteria;p__Proteobacteria;c__Betaproteobacteria
OTU_1009	k__Bacteria;p__TM7;c__TM7-3;o__I025;f__;g__;s__
OTU_101	k__Archaea;p__Crenarchaeota;c__MCG;o__;f__;g__;s__
OTU_1010	k__Bacteria;p__Planctomycetes;c__Phycisphaerae;o__Phycisphaerales;f__;g__;s__
OTU_1011	k__Bacteria;p__Actinobacteria;c__Actinobacteria;o__Actinomycetales;f__Nocardiopsaceae;g__;s__
OTU_1012	k__Bacteria;p__Acidobacteria;c__AT-s54;o__;f__;g__;s__
OTU_1013	k__Bacteria;p__Firmicutes;c__Clostridia;o__Clostridiales;f__Lachnospiraceae
OTU_1014	k__Bacteria;p__Proteobacteria;c__Gammaproteobacteria
OTU_1015	k__Bacteria;p__Bacteroidetes;c__Sphingobacteriia;o__Sphingobacteriales;f__Chitinophagaceae;g__;s__
OTU_1016	k__Bacteria;p__Proteobacteria;c__Epsilonproteobacteria;o__Campylobacterales;f__Helicobacteraceae;g__Sulfurimonas;s__
OTU_1017	k__Bacteria;p__Bacteroidetes;c__Bacteroidia;o__Bacteroidales;f__;g__;s__
OTU_1018	k__Bacteria;p__Bacteroidetes;c__Sphingobacteriia;o__Sphingobacteriales;f__Chitinophagaceae;g__;s__
OTU_1019	k__Bacteria
OTU_102	k__Bacteria;p__Proteobacteria;c__Betaproteobacteria;o__Nitrosomonadales;f__Nitrosomonadaceae;g__;s__
OTU_1020	k__Bacteria;p__Firmicutes;c__Clostridia;o__Clostridiales;f__Lachnospiraceae
OTU_1021	k__Bacteria;p__Proteobacteria;c__Epsilonproteobacteria;o__Campylobacterales;f__Campylobacteraceae;g__Arcobacter;s__
OTU_1022	k__Bacteria;p__Cyanobacteria;c__Synechococcophycideae;o__Pseudanabaenales;f__Pseudanabaenaceae;g__;s__
OTU_1023	k__Bacteria;p__Proteobacteria;c__Gammaproteobacteria;o__Pasteurellales;f__;g__;s__
OTU_1024	k__Bacteria;p__Firmicutes;c__Clostridia;o__Clostridiales;f__Lachnospiraceae
OTU_1025	k__Bacteria;p__Proteobacteria;c__Gammaproteobacteria;o__Enterobacteriales;f__Enterobacteriaceae
OTU_1026	k__Bacteria;p__Bacteroidetes;c__Flavobacteriia;o__Flavobacteriales;f__Flavobacteriaceae;g__Flavobacterium;s__succinicans
OTU_1027	k__Bacteria;p__Proteobacteria;c__Gammaproteobacteria
OTU_1028	k__Bacteria;p__Firmicutes;c__Bacilli;o__Bacillales;f__;g__;s__
OTU_1029	k__Bacteria;p__Chloroflexi;c__SAR202;o__;f__;g__;s__
OTU_103	k__Bacteria;p__Actinobacteria;c__Actinobacteria;o__Actinomycetales;f__Propionibacteriaceae;g__Propionibacterium;s__
OTU_1030	k__Bacteria;p__Chloroflexi;c__Chloroflexi;o__Roseiflexales;f__Roseiflexaceae;g__;s__
OTU_1031	k__Bacteria;p__Acidobacteria;c__S035;o__;f__;g__;s__
OTU_1032	k__Bacteria;p__Proteobacteria;c__Deltaproteobacteria;o__Myxococcales
OTU_1033	k__Bacteria;p__Proteobacteria;c__Alphaproteobacteria;o__Rhodospirillales;f__Rhodospirillaceae;g__;s__
OTU_1034	k__Bacteria;p__Cyanobacteria;c__Oscillatoriophycideae;o__Chroococcales;f__Gomphosphaeriaceae;g__;s__
OTU_1035	k__Bacteria;p__Proteobacteria;c__Gammaproteobacteria;o__Oceanospirillales;f__Halomonadaceae
OTU_1036	k__Bacteria;p__Chloroflexi;c__TK17;o__mle1-48;f__;g__;s__
OTU_1037	Unclassified
OTU_1038	k__Bacteria;p__Firmicutes;c__Clostridia;o__Clostridiales
OTU_1039	k__Bacteria;p__Proteobacteria;c__Gammaproteobacteria;o__Methylococcales;f__Methylococcaceae
OTU_104	k__Bacteria
OTU_1040	k__Bacteria;p__Firmicutes;c__Bacilli;o__Bacillales;f__Paenibacillaceae;g__;s__
OTU_1041	k__Bacteria;p__Actinobacteria;c__Actinobacteria;o__Actinomycetales
OTU_1042	k__Bacteria;p__Cyanobacteria;c__4C0d-2;o__MLE1-12;f__;g__;s__
OTU_1043	k__Bacteria;p__Firmicutes;c__Clostridia;o__Clostridiales;f__Clostridiaceae;g__;s__
OTU_1044	k__Bacteria;p__Proteobacteria;c__Deltaproteobacteria;o__Myxococcales;f__Haliangiaceae;g__;s__
OTU_1045	k__Bacteria;p__Firmicutes;c__Clostridia;o__Thermoanaerobacterales;f__Thermoanaerobacteraceae;g__;s__
OTU_1046	k__Bacteria;p__Acidobacteria;c__iii1-8;o__DS-18;f__;g__;s__
OTU_1047	k__Bacteria;p__Acidobacteria;c__Chloracidobacteria;o__;f__;g__;s__
OTU_1048	k__Bacteria;p__Proteobacteria;c__Alphaproteobacteria;o__Rickettsiales;f__mitochondria;g__;s__
OTU_1049	k__Bacteria;p__Actinobacteria;c__Thermoleophilia;o__Solirubrobacterales;f__;g__;s__
OTU_105	k__Bacteria;p__Actinobacteria;c__Thermoleophilia;o__Solirubrobacterales;f__Patulibacteraceae;g__;s__
OTU_1050	k__Bacteria;p__Actinobacteria;c__Acidimicrobiia;o__Acidimicrobiales;f__;g__;s__
OTU_1051	k__Bacteria;p__Proteobacteria;c__Deltaproteobacteria;o__Myxococcales;f__OM27;g__;s__
OTU_1052	Unclassified
OTU_1053	k__Bacteria;p__Proteobacteria;c__Gammaproteobacteria
OTU_1054	k__Bacteria
OTU_1055	k__Bacteria;p__Planctomycetes;c__Planctomycetia;o__Gemmatales;f__Gemmataceae;g__;s__
OTU_1056	k__Bacteria;p__Nitrospirae;c__Nitrospira;o__Nitrospirales;f__Thermodesulfovibrionaceae;g__;s__
OTU_1057	k__Bacteria;p__Proteobacteria;c__Deltaproteobacteria;o__Myxococcales;f__;g__;s__
OTU_1058	k__Bacteria;p__Proteobacteria;c__Alphaproteobacteria;o__Rhodospirillales;f__Rhodospirillaceae;g__Azospirillum;s__
OTU_1059	k__Bacteria;p__Cyanobacteria;c__4C0d-2;o__YS2;f__;g__;s__
OTU_106	k__Bacteria;p__Proteobacteria;c__Deltaproteobacteria;o__Myxococcales;f__OM27;g__;s__
OTU_1060	k__Bacteria;p__Proteobacteria;c__Betaproteobacteria;o__Burkholderiales;f__Comamonadaceae;g__Comamonas;s__
OTU_1061	k__Bacteria;p__Proteobacteria;c__Gammaproteobacteria;o__Chromatiales;f__;g__;s__
OTU_1062	k__Bacteria;p__Proteobacteria;c__Gammaproteobacteria;o__Pseudomonadales;f__Pseudomonadaceae
OTU_1063	k__Bacteria;p__Firmicutes;c__Clostridia;o__Clostridiales;f__Clostridiaceae;g__;s__
OTU_1064	k__Bacteria;p__Planctomycetes;c__Phycisphaerae;o__;f__;g__;s__
OTU_1065	k__Bacteria;p__Cyanobacteria
OTU_1066	k__Bacteria;p__Bacteroidetes;c__Sphingobacteriia;o__Sphingobacteriales;f__Flexibacteraceae;g__Hymenobacter;s__
OTU_1067	k__Bacteria;p__Firmicutes;c__Clostridia;o__Clostridiales
OTU_1068	k__Bacteria;p__Acidobacteria;c__RB25;o__;f__;g__;s__
OTU_1069	k__Bacteria;p__Proteobacteria
OTU_107	k__Bacteria
OTU_1070	k__Bacteria;p__Planctomycetes;c__Phycisphaerae;o__Phycisphaerales;f__;g__;s__
OTU_1071	k__Bacteria;p__Proteobacteria;c__Gammaproteobacteria;o__Alteromonadales;f__OM60;g__;s__
OTU_1072	k__Bacteria;p__Acidobacteria;c__Sva0725;o__Sva0725;f__;g__;s__
OTU_1073	k__Bacteria;p__Proteobacteria;c__Alphaproteobacteria;o__Rhodospirillales
OTU_1074	k__Bacteria;p__Bacteroidetes;c__Bacteroidia;o__Bacteroidales
OTU_1075	k__Bacteria;p__Gemmatimonadetes;c__Gemmatimonadetes;o__Ellin5290;f__;g__;s__
OTU_1076	k__Bacteria
OTU_1077	k__Bacteria;p__Acidobacteria
OTU_1078	k__Bacteria;p__Proteobacteria;c__Alphaproteobacteria
OTU_1079	k__Bacteria;p__Chloroflexi;c__Anaerolineae
OTU_108	k__Bacteria;p__Proteobacteria;c__Gammaproteobacteria;o__Xanthomonadales;f__;g__;s__
OTU_1080	k__Bacteria;p__Firmicutes;c__Clostridia;o__Clostridiales;f__Ruminococcaceae
OTU_1081	k__Bacteria;p__Proteobacteria;c__Alphaproteobacteria;o__Rhizobiales;f__Hyphomicrobiaceae;g__;s__
OTU_1082	k__Bacteria;p__Proteobacteria;c__Deltaproteobacteria;o__Syntrophobacterales
OTU_1083	k__Bacteria;p__Tenericutes;c__Mollicutes;o__RF39;f__;g__;s__
OTU_1084	k__Bacteria;p__Proteobacteria;c__Deltaproteobacteria;o__Myxococcales;f__Haliangiaceae;g__;s__
OTU_1085	k__Bacteria;p__Bacteroidetes;c__Sphingobacteriia;o__Sphingobacteriales;f__Chitinophagaceae;g__;s__
OTU_1086	k__Bacteria;p__Proteobacteria;c__Alphaproteobacteria;o__Rhodobacterales;f__Rhodobacteraceae
OTU_1087	k__Bacteria;p__Acidobacteria;c__Acidobacteria-6;o__CCU21;f__;g__;s__
OTU_1088	k__Bacteria;p__Bacteroidetes;c__Sphingobacteriia;o__Sphingobacteriales;f__;g__;s__
OTU_1089	k__Bacteria;p__Actinobacteria;c__Actinobacteria;o__Actinomycetales;f__;g__;s__
OTU_109	k__Bacteria;p__Bacteroidetes;c__Flavobacteriia;o__Flavobacteriales;f__Flavobacteriaceae;g__;s__
OTU_1090	k__Bacteria;p__Cyanobacteria;c__Chloroplast;o__Haptophyceae;f__;g__;s__
OTU_1091	k__Bacteria
OTU_1092	k__Bacteria;p__Firmicutes;c__Clostridia;o__Clostridiales;f__Ruminococcaceae;g__Oscillospira;s__
OTU_1093	k__Bacteria;p__Firmicutes;c__Clostridia
OTU_1094	k__Bacteria;p__Firmicutes;c__Clostridia;o__Clostridiales;f__Eubacteriaceae;g__Acetobacterium;s__
OTU_1095	k__Bacteria;p__Proteobacteria;c__Alphaproteobacteria;o__BD7-3;f__;g__;s__
OTU_1096	k__Bacteria;p__BRC1;c__NPL-UPA2;o__;f__;g__;s__
OTU_1097	k__Bacteria;p__Chloroflexi;c__Anaerolineae;o__A31;f__;g__;s__
OTU_1098	k__Bacteria;p__Bacteroidetes;c__Bacteroidia;o__Bacteroidales;f__Prevotellaceae;g__Prevotella;s__
OTU_1099	k__Bacteria;p__Planctomycetes;c__Planctomycetia;o__Pirellulales;f__Pirellulaceae;g__;s__
OTU_11	k__Bacteria;p__Chloroflexi;c__Ktedonobacteria;o__Thermogemmatisporales;f__Thermogemmatisporaceae;g__;s__
OTU_110	k__Bacteria;p__Gemmatimonadetes;c__Gemm-5;o__;f__;g__;s__
OTU_1100	k__Bacteria;p__Proteobacteria;c__Epsilonproteobacteria;o__Campylobacterales;f__Helicobacteraceae;g__;s__
OTU_1101	k__Bacteria;p__Proteobacteria;c__Betaproteobacteria;o__SC-I-84;f__;g__;s__
OTU_1102	k__Bacteria;p__Cyanobacteria;c__Synechococcophycideae;o__Synechococcales;f__Synechococcaceae;g__Prochlorococcus;s__marinus
OTU_1103	k__Bacteria;p__Bacteroidetes;c__Bacteroidia;o__Bacteroidales;f__Bacteroidaceae;g__Bacteroides;s__uniformis
OTU_1104	k__Bacteria;p__Verrucomicrobia;c__[Spartobacteria];o__[Chthoniobacterales];f__[Chthoniobacteraceae];g__;s__
OTU_1105	k__Bacteria;p__Spirochaetes;c__MVP-15;o__PL-11B10;f__;g__;s__
OTU_1106	k__Bacteria;p__Proteobacteria;c__Betaproteobacteria;o__Burkholderiales;f__Alcaligenaceae;g__Sutterella;s__
OTU_1107	k__Bacteria;p__Firmicutes;c__Clostridia;o__Clostridiales;f__Ruminococcaceae;g__Ruminococcus;s__
OTU_1108	k__Bacteria;p__Proteobacteria;c__Alphaproteobacteria;o__Caulobacterales;f__Caulobacteraceae;g__;s__
OTU_1109	k__Bacteria;p__Bacteroidetes;c__Bacteroidia;o__Bacteroidales;f__S24-7;g__;s__
OTU_111	k__Bacteria;p__Bacteroidetes;c__Bacteroidia;o__Bacteroidales;f__Bacteroidaceae;g__Bacteroides;s__
OTU_1110	k__Bacteria;p__Proteobacteria;c__Alphaproteobacteria;o__Rhizobiales;f__Bradyrhizobiaceae;g__Bradyrhizobium;s__
OTU_1111	k__Bacteria;p__Bacteroidetes;c__Bacteroidia;o__Bacteroidales;f__S24-7;g__;s__
OTU_1112	k__Bacteria;p__Firmicutes;c__Clostridia;o__Clostridiales;f__Lachnospiraceae
OTU_1113	k__Bacteria;p__Acidobacteria;c__S035;o__;f__;g__;s__
OTU_1114	k__Bacteria;p__Proteobacteria;c__Alphaproteobacteria;o__Rhodospirillales;f__Rhodospirillaceae;g__;s__
OTU_1115	k__Bacteria;p__Proteobacteria;c__Alphaproteobacteria;o__Sphingomonadales;f__Sphingomonadaceae;g__Kaistobacter;s__
OTU_1116	k__Bacteria;p__Bacteroidetes;c__Sphingobacteriia;o__Sphingobacteriales;f__Sphingobacteriaceae;g__;s__
OTU_1117	k__Bacteria;p__Proteobacteria;c__Deltaproteobacteria;o__Myxococcales;f__Polyangiaceae;g__;s__
OTU_1118	k__Bacteria;p__Proteobacteria;c__Gammaproteobacteria;o__Chromatiales;f__Chromatiaceae;g__Allochromatium;s__vinosum
OTU_1119	k__Bacteria;p__Proteobacteria;c__Gammaproteobacteria;o__Pseudomonadales;f__Pseudomonadaceae
OTU_112	k__Bacteria;p__Proteobacteria;c__Gammaproteobacteria;o__Pasteurellales;f__Pasteurellaceae;g__Aggregatibacter;s__
OTU_1120	k__Bacteria;p__Firmicutes;c__Clostridia
OTU_1121	k__Bacteria;p__Proteobacteria;c__Deltaproteobacteria;o__Bdellovibrionales;f__Bacteriovoracaceae;g__;s__
OTU_1122	k__Bacteria;p__Proteobacteria;c__Deltaproteobacteria;o__Syntrophobacterales;f__Syntrophorhabdaceae;g__;s__
OTU_1123	k__Bacteria;p__Proteobacteria;c__Alphaproteobacteria;o__Rhodospirillales;f__Rhodospirillaceae;g__Telmatospirillum;s__
OTU_1124	k__Bacteria;p__Proteobacteria
OTU_1125	k__Bacteria;p__Bacteroidetes;c__Sphingobacteriia;o__Sphingobacteriales;f__;g__;s__
OTU_1126	k__Bacteria;p__Proteobacteria;c__Gammaproteobacteria
OTU_1127	k__Bacteria;p__Proteobacteria;c__Alphaproteobacteria;o__Rickettsiales;f__;g__;s__
OTU_1128	k__Bacteria;p__Bacteroidetes;c__Bacteroidia;o__Bacteroidales;f__;g__;s__
OTU_1129	k__Bacteria;p__Bacteroidetes;c__Sphingobacteriia;o__Sphingobacteriales;f__;g__;s__
OTU_113	k__Bacteria;p__Verrucomicrobia;c__Verrucomicrobiae;o__Verrucomicrobiales;f__Verrucomicrobiaceae;g__;s__
OTU_1130	k__Bacteria;p__Proteobacteria;c__Gammaproteobacteria;o__Methylococcales;f__Crenotrichaceae;g__Crenothrix;s__
OTU_1131	k__Bacteria;p__Firmicutes;c__Clostridia;o__Clostridiales;f__Lachnospiraceae;g__Blautia;s__obeum
OTU_1132	k__Bacteria;p__Proteobacteria;c__Alphaproteobacteria;o__Rickettsiales;f__;g__;s__
OTU_1133	k__Bacteria;p__Proteobacteria;c__Gammaproteobacteria;o__Thiotrichales;f__Thiotrichaceae;g__;s__
OTU_1134	k__Bacteria;p__Firmicutes;c__Clostridia;o__Clostridiales;f__Lachnospiraceae
OTU_1135	k__Bacteria;p__Planctomycetes;c__Phycisphaerae;o__Phycisphaerales;f__;g__;s__
OTU_1136	k__Bacteria;p__Lentisphaerae;c__[Lentisphaeria];o__Victivallales;f__Victivallaceae;g__;s__
OTU_1137	k__Bacteria;p__Fibrobacteres;c__Fibrobacteria;o__Fibrobacterales;f__Fibrobacteraceae;g__Fibrobacter;s__succinogenes
OTU_1138	k__Bacteria;p__Proteobacteria;c__Gammaproteobacteria
OTU_1139	k__Bacteria;p__Actinobacteria;c__Thermoleophilia;o__Solirubrobacterales;f__;g__;s__
OTU_114	k__Bacteria;p__Acidobacteria;c__iii1-8;o__32-20;f__;g__;s__
OTU_1140	k__Bacteria;p__Bacteroidetes;c__Bacteroidia;o__Bacteroidales;f__[Paraprevotellaceae];g__[Prevotella];s__
OTU_1141	k__Bacteria;p__Planctomycetes;c__Planctomycetia;o__Pirellulales;f__Pirellulaceae;g__;s__
OTU_1142	k__Bacteria;p__Acidobacteria;c__Acidobacteria;o__Acidobacteriales;f__Acidobacteriaceae
OTU_1143	k__Bacteria;p__Proteobacteria;c__Deltaproteobacteria;o__Myxococcales;f__;g__;s__
OTU_1144	k__Bacteria;p__Firmicutes;c__Clostridia;o__Clostridiales
OTU_1145	k__Bacteria;p__Proteobacteria;c__Alphaproteobacteria;o__Rhizobiales
OTU_1146	k__Bacteria;p__Firmicutes;c__Erysipelotrichi;o__Erysipelotrichales;f__Erysipelotrichaceae;g__Holdemania;s__
OTU_1147	k__Bacteria;p__Proteobacteria;c__Alphaproteobacteria;o__Sphingomonadales
OTU_1148	k__Bacteria
OTU_1149	k__Bacteria;p__Firmicutes;c__Bacilli;o__Bacillales
OTU_115	k__Bacteria;p__Proteobacteria;c__Betaproteobacteria;o__;f__;g__;s__
OTU_1150	k__Bacteria;p__TM7;c__TM7-1;o__;f__;g__;s__
OTU_1151	k__Bacteria;p__Firmicutes;c__Clostridia;o__Clostridiales
OTU_1152	k__Bacteria;p__Bacteroidetes;c__Flavobacteriia;o__Flavobacteriales;f__;g__;s__
OTU_1153	k__Bacteria;p__Proteobacteria;c__Gammaproteobacteria
OTU_1154	k__Bacteria;p__Actinobacteria;c__Acidimicrobiia;o__Acidimicrobiales
OTU_1155	k__Bacteria;p__Proteobacteria;c__Deltaproteobacteria;o__Myxococcales;f__;g__;s__
OTU_1156	k__Bacteria;p__Actinobacteria;c__Actinobacteria;o__Actinomycetales;f__Streptosporangiaceae;g__Nonomuraea;s__
OTU_1157	k__Bacteria;p__Bacteroidetes;c__Flavobacteriia;o__Flavobacteriales;f__Flavobacteriaceae
OTU_1158	k__Bacteria;p__Proteobacteria;c__Gammaproteobacteria
OTU_1159	k__Bacteria;p__Bacteroidetes;c__Bacteroidia;o__Bacteroidales;f__Bacteroidaceae;g__;s__
OTU_116	k__Bacteria;p__Gemmatimonadetes;c__Gemmatimonadetes;o__Ellin5290;f__;g__;s__
OTU_1160	k__Bacteria;p__Proteobacteria;c__Gammaproteobacteria;o__Methylococcales;f__;g__;s__
OTU_1161	k__Bacteria;p__Bacteroidetes;c__Sphingobacteriia;o__Sphingobacteriales;f__Flammeovirgaceae;g__A4;s__
OTU_1162	k__Bacteria;p__Acidobacteria;c__Acidobacteria-6;o__iii1-15;f__;g__;s__
OTU_1163	k__Bacteria;p__Actinobacteria;c__Actinobacteria;o__Actinomycetales
OTU_1164	k__Bacteria;p__Firmicutes;c__Clostridia;o__Clostridiales;f__Ruminococcaceae;g__Ruminococcus;s__
OTU_1165	k__Bacteria;p__Chloroflexi;c__Anaerolineae
OTU_1166	k__Bacteria;p__Firmicutes;c__Clostridia;o__Clostridiales;f__Ruminococcaceae;g__Ruminococcus
OTU_1167	k__Bacteria;p__Acidobacteria;c__Chloracidobacteria;o__;f__;g__;s__
OTU_1168	k__Bacteria;p__Nitrospirae;c__Nitrospira;o__Nitrospirales;f__Nitrospiraceae;g__;s__
OTU_1169	k__Bacteria;p__Thermi;c__Deinococci;o__Deinococcales;f__Deinococcaceae;g__Deinococcus;s__
OTU_117	k__Bacteria;p__Proteobacteria;c__Betaproteobacteria;o__Burkholderiales;f__Comamonadaceae;g__Rubrivivax;s__
OTU_1170	k__Bacteria;p__Actinobacteria;c__Actinobacteria;o__Actinomycetales;f__Streptomycetaceae
OTU_1171	k__Bacteria;p__Proteobacteria;c__Alphaproteobacteria;o__Rhizobiales;f__Methylocystaceae;g__;s__
OTU_1172	k__Bacteria;p__Proteobacteria;c__Alphaproteobacteria;o__Rhodospirillales;f__Rhodospirillaceae;g__;s__
OTU_1173	k__Bacteria;p__Firmicutes;c__Clostridia;o__Clostridiales;f__Ruminococcaceae;g__;s__
OTU_1174	k__Bacteria;p__Proteobacteria;c__Alphaproteobacteria;o__Rhodospirillales;f__Rhodospirillaceae
OTU_1175	k__Bacteria;p__Bacteroidetes;c__Sphingobacteriia;o__Sphingobacteriales;f__Rhodothermaceae;g__;s__
OTU_1176	k__Bacteria;p__Proteobacteria;c__Alphaproteobacteria;o__Rhodospirillales;f__Rhodospirillaceae
OTU_1177	k__Bacteria;p__Firmicutes;c__Clostridia;o__Clostridiales;f__Ruminococcaceae;g__Ruminococcus;s__
OTU_1178	k__Bacteria;p__Proteobacteria;c__Deltaproteobacteria;o__Myxococcales
OTU_1179	k__Bacteria;p__Bacteroidetes;c__Bacteroidia;o__Bacteroidales;f__Porphyromonadaceae;g__Porphyromonas;s__
OTU_118	k__Bacteria;p__Proteobacteria;c__Deltaproteobacteria;o__Myxococcales;f__;g__;s__
OTU_1180	k__Bacteria
OTU_1181	k__Bacteria
OTU_1182	k__Bacteria;p__Firmicutes;c__Clostridia;o__Clostridiales;f__Clostridiaceae;g__Clostridium;s__
OTU_1183	k__Bacteria;p__Cyanobacteria;c__Chloroplast;o__Chlorophyta;f__;g__;s__
OTU_1184	k__Bacteria;p__Proteobacteria;c__Gammaproteobacteria;o__Pseudomonadales;f__Pseudomonadaceae
OTU_1185	k__Bacteria;p__Proteobacteria;c__Deltaproteobacteria;o__Myxococcales;f__Myxococcaceae;g__Anaeromyxobacter;s__
OTU_1186	k__Bacteria;p__Proteobacteria;c__Deltaproteobacteria;o__Bdellovibrionales;f__Bdellovibrionaceae;g__Bdellovibrio;s__
OTU_1187	k__Bacteria;p__Actinobacteria;c__Actinobacteria;o__Actinomycetales;f__Micromonosporaceae;g__Catellatospora;s__
OTU_1188	k__Bacteria;p__Planctomycetes;c__OM190;o__agg27;f__;g__;s__
OTU_1189	k__Bacteria;p__Firmicutes;c__Clostridia;o__Clostridiales;f__Symbiobacteriaceae;g__Symbiobacterium
OTU_119	k__Bacteria;p__Bacteroidetes;c__Sphingobacteriia;o__Sphingobacteriales;f__Ekhidnaceae;g__;s__
OTU_1190	k__Bacteria;p__Firmicutes;c__Clostridia;o__Clostridiales;f__Ruminococcaceae
OTU_1191	k__Bacteria;p__Proteobacteria;c__Alphaproteobacteria;o__Rhodobacterales;f__Rhodobacteraceae
OTU_1192	k__Bacteria;p__Planctomycetes;c__Planctomycetia;o__Gemmatales;f__Gemmataceae;g__;s__
OTU_1193	k__Bacteria;p__Bacteroidetes;c__Flavobacteriia;o__Flavobacteriales;f__Flavobacteriaceae;g__Salinimicrobium;s__
OTU_1194	k__Bacteria;p__Chloroflexi;c__Ktedonobacteria;o__JG30-KF-AS9;f__;g__;s__
OTU_1195	k__Bacteria;p__Chloroflexi;c__Ktedonobacteria;o__Thermogemmatisporales;f__Thermogemmatisporaceae;g__;s__
OTU_1196	k__Bacteria;p__Firmicutes;c__Clostridia;o__;f__;g__;s__
OTU_1197	k__Bacteria;p__Proteobacteria;c__Alphaproteobacteria;o__Sphingomonadales;f__Erythrobacteraceae
OTU_1198	k__Bacteria;p__Firmicutes;c__Clostridia
OTU_1199	k__Bacteria;p__Proteobacteria;c__Alphaproteobacteria;o__Sphingomonadales;f__Sphingomonadaceae;g__;s__
OTU_12	k__Bacteria;p__Planctomycetes;c__Planctomycetia;o__Gemmatales;f__Isosphaeraceae;g__;s__
OTU_120	k__Bacteria;p__TM6;c__SJA-4;o__;f__;g__;s__
OTU_1200	k__Bacteria;p__Firmicutes;c__Clostridia;o__Clostridiales;f__Christensenellaceae;g__;s__
OTU_1201	k__Bacteria;p__Proteobacteria;c__Deltaproteobacteria;o__Myxococcales;f__OM27;g__;s__
OTU_1202	k__Bacteria;p__Chloroflexi;c__Anaerolineae;o__SJA-15;f__;g__;s__
OTU_1203	k__Bacteria;p__Planctomycetes;c__Planctomycetia;o__Gemmatales;f__Gemmataceae;g__;s__
OTU_1204	k__Bacteria;p__Proteobacteria;c__Gammaproteobacteria;o__HOC36;f__;g__;s__
OTU_1205	k__Bacteria;p__Firmicutes;c__Clostridia;o__Clostridiales;f__Ruminococcaceae;g__Ruminococcus;s__
OTU_1206	k__Bacteria;p__Planctomycetes;c__Phycisphaerae;o__Phycisphaerales;f__;g__;s__
OTU_1207	k__Bacteria;p__Proteobacteria;c__Deltaproteobacteria;o__Spirobacillales;f__;g__;s__
OTU_1208	k__Bacteria;p__Firmicutes;c__Clostridia;o__Clostridiales;f__Lachnospiraceae;g__;s__
OTU_1209	k__Bacteria;p__Proteobacteria;c__Gammaproteobacteria
OTU_121	k__Bacteria;p__Bacteroidetes;c__Bacteroidia;o__Bacteroidales;f__Prevotellaceae;g__Prevotella;s__
OTU_1210	k__Bacteria;p__Proteobacteria;c__Alphaproteobacteria
OTU_1211	k__Bacteria;p__Proteobacteria;c__Deltaproteobacteria;o__Bdellovibrionales;f__Bacteriovoracaceae;g__;s__
OTU_1212	k__Bacteria;p__Actinobacteria;c__Actinobacteria;o__Actinomycetales
OTU_1213	k__Bacteria;p__Fusobacteria;c__Fusobacteria;o__Fusobacteriales;f__Fusobacteriaceae
OTU_1214	k__Bacteria;p__Proteobacteria;c__Gammaproteobacteria
OTU_1215	k__Bacteria;p__Firmicutes;c__Clostridia
OTU_1216	k__Bacteria;p__Proteobacteria;c__Betaproteobacteria;o__SC-I-84;f__;g__;s__
OTU_1217	k__Bacteria;p__Proteobacteria;c__Deltaproteobacteria;o__Myxococcales;f__OM27;g__;s__
OTU_1218	k__Bacteria;p__Proteobacteria;c__Alphaproteobacteria;o__Rhodospirillales;f__;g__;s__
OTU_1219	k__Bacteria;p__OP3;c__koll11;o__;f__;g__;s__
OTU_122	k__Bacteria;p__Tenericutes;c__Mollicutes;o__RF39;f__;g__;s__
OTU_1220	k__Bacteria;p__Verrucomicrobia;c__[Pedosphaerae];o__[Pedosphaerales];f__Ellin517;g__;s__
OTU_1221	k__Bacteria;p__Planctomycetes;c__Planctomycetia;o__Pirellulales;f__Pirellulaceae;g__;s__
OTU_1222	k__Bacteria;p__Planctomycetes;c__OM190;o__CL500-15;f__;g__;s__
OTU_1223	k__Bacteria;p__Chloroflexi;c__Anaerolineae;o__H39;f__;g__;s__
OTU_1224	k__Bacteria;p__Firmicutes;c__Clostridia;o__Clostridiales
OTU_1225	k__Bacteria;p__Verrucomicrobia;c__[Pedosphaerae];o__[Pedosphaerales];f__OPB35;g__;s__
OTU_1226	k__Bacteria;p__Bacteroidetes;c__Bacteroidia;o__Bacteroidales;f__;g__;s__
OTU_1227	k__Bacteria;p__Chloroflexi
OTU_1228	k__Bacteria;p__Actinobacteria;c__Acidimicrobiia;o__Acidimicrobiales;f__;g__;s__
OTU_1229	k__Bacteria;p__Proteobacteria;c__Deltaproteobacteria;o__Bdellovibrionales;f__Bdellovibrionaceae;g__Bdellovibrio;s__
OTU_123	k__Bacteria;p__Gemmatimonadetes;c__Gemmatimonadetes;o__;f__;g__;s__
OTU_1230	k__Bacteria;p__Chloroflexi;c__Anaerolineae;o__S0208;f__;g__;s__
OTU_1231	k__Bacteria;p__Firmicutes;c__Clostridia;o__Clostridiales;f__Ruminococcaceae
OTU_1232	k__Bacteria;p__Proteobacteria;c__Alphaproteobacteria;o__Rhodospirillales;f__;g__;s__
OTU_1233	k__Bacteria;p__Firmicutes;c__Bacilli;o__Bacillales;f__Paenibacillaceae;g__Paenibacillus;s__
OTU_1234	k__Bacteria;p__Firmicutes;c__Clostridia;o__Clostridiales;f__Clostridiaceae;g__;s__
OTU_1235	k__Bacteria;p__Firmicutes;c__Clostridia;o__Clostridiales;f__Ruminococcaceae;g__Ruminococcus;s__flavefaciens
OTU_1236	k__Bacteria;p__Proteobacteria;c__Gammaproteobacteria
OTU_1237	k__Bacteria;p__Acidobacteria;c__Acidobacteria-6
OTU_1238	k__Bacteria;p__Actinobacteria;c__Actinobacteria;o__Actinomycetales
OTU_1239	k__Bacteria;p__Firmicutes;c__Clostridia;o__Clostridiales;f__Lachnospiraceae;g__;s__
OTU_124	k__Bacteria;p__Chloroflexi;c__Anaerolineae;o__Anaerolineales;f__Anaerolinaceae
OTU_1240	k__Bacteria;p__Proteobacteria;c__Gammaproteobacteria;o__Oceanospirillales;f__Halomonadaceae;g__Candidatus Portiera;s__
OTU_1241	k__Bacteria;p__Proteobacteria;c__Deltaproteobacteria;o__Desulfuromonadales;f__Geobacteraceae;g__Geobacter;s__
OTU_1242	k__Bacteria;p__Proteobacteria;c__Deltaproteobacteria;o__Syntrophobacterales;f__Syntrophobacteraceae;g__;s__
OTU_1243	k__Bacteria;p__Bacteroidetes;c__Bacteroidia;o__Bacteroidales;f__[Paraprevotellaceae];g__[Prevotella];s__
OTU_1244	k__Bacteria;p__Bacteroidetes;c__Bacteroidia;o__Bacteroidales
OTU_1245	k__Bacteria;p__Firmicutes;c__Clostridia;o__Clostridiales;f__Ruminococcaceae;g__Oscillospira;s__
OTU_1246	k__Bacteria;p__Firmicutes;c__Clostridia;o__Clostridiales;f__Ruminococcaceae;g__;s__
OTU_1247	Unclassified
OTU_1248	k__Bacteria;p__Thermi;c__Deinococci;o__Deinococcales;f__Deinococcaceae;g__Deinococcus;s__geothermalis
OTU_1249	k__Bacteria;p__Proteobacteria;c__Gammaproteobacteria
OTU_125	k__Bacteria;p__Bacteroidetes;c__Sphingobacteriia;o__Sphingobacteriales;f__Saprospiraceae;g__;s__
OTU_1250	k__Bacteria
OTU_1251	k__Bacteria;p__Chloroflexi;c__Anaerolineae;o__Anaerolineales;f__Anaerolinaceae;g__Anaerolinea;s__
OTU_1252	k__Bacteria;p__Bacteroidetes;c__Bacteroidia;o__Bacteroidales;f__;g__;s__
OTU_1253	k__Bacteria;p__Bacteroidetes;c__Sphingobacteriia;o__Sphingobacteriales;f__Flexibacteraceae;g__Pontibacter;s__korlensis
OTU_1254	k__Bacteria;p__Actinobacteria;c__Thermoleophilia;o__Gaiellales;f__Gaiellaceae;g__;s__
OTU_1255	k__Bacteria;p__Bacteroidetes;c__Sphingobacteriia;o__Sphingobacteriales;f__Chitinophagaceae;g__;s__
OTU_1256	k__Bacteria;p__Proteobacteria;c__Gammaproteobacteria;o__Xanthomonadales;f__;g__;s__
OTU_1257	k__Bacteria;p__Proteobacteria;c__Gammaproteobacteria;o__Xanthomonadales;f__Xanthomonadaceae
OTU_1258	k__Bacteria;p__Gemmatimonadetes;c__Gemm-5;o__;f__;g__;s__
OTU_1259	k__Bacteria
OTU_126	k__Bacteria;p__Firmicutes;c__Clostridia;o__Clostridiales;f__Clostridiaceae;g__Caloramator;s__
OTU_1260	k__Bacteria;p__Tenericutes;c__Mollicutes;o__RF39;f__;g__;s__
OTU_1261	k__Archaea;p__Crenarchaeota;c__Thaumarchaeota;o__Nitrososphaerales;f__Nitrososphaeraceae;g__Candidatus Nitrososphaera;s__gargensis
OTU_1262	k__Bacteria;p__Proteobacteria;c__Alphaproteobacteria;o__Rickettsiales;f__;g__;s__
OTU_1263	k__Bacteria;p__Bacteroidetes;c__Sphingobacteriia;o__Sphingobacteriales;f__Flexibacteraceae;g__Hymenobacter;s__
OTU_1264	k__Bacteria;p__Proteobacteria;c__Gammaproteobacteria;o__Pseudomonadales;f__Pseudomonadaceae
OTU_1265	k__Bacteria;p__Planctomycetes;c__Phycisphaerae;o__Phycisphaerales;f__;g__;s__
OTU_1266	k__Bacteria;p__Chloroflexi;c__Anaerolineae;o__SJA-15;f__;g__;s__
OTU_1267	k__Bacteria;p__GN04
OTU_1268	k__Bacteria;p__Firmicutes;c__Clostridia;o__Clostridiales;f__Lachnospiraceae;g__Blautia;s__producta
OTU_1269	k__Bacteria;p__Proteobacteria;c__Gammaproteobacteria;o__Vibrionales;f__Vibrionaceae;g__Vibrio
OTU_127	k__Bacteria;p__Bacteroidetes;c__Bacteroidia;o__Bacteroidales;f__S24-7;g__;s__
OTU_1270	k__Archaea;p__Euryarchaeota;c__Thermoplasmata;o__E2;f__Marine group II;g__;s__
OTU_1271	k__Bacteria;p__Firmicutes;c__Clostridia
OTU_1272	k__Bacteria;p__Firmicutes;c__Bacilli;o__Exiguobacterales;f__Exiguobacteraceae;g__Exiguobacterium;s__indicum
OTU_1273	k__Bacteria;p__Proteobacteria;c__Deltaproteobacteria;o__NB1-j;f__JTB38;g__;s__
OTU_1274	k__Bacteria;p__Proteobacteria;c__Betaproteobacteria;o__Ellin6067;f__;g__;s__
OTU_1275	k__Bacteria;p__Firmicutes;c__Bacilli
OTU_1276	k__Bacteria;p__Firmicutes;c__Clostridia;o__Clostridiales;f__Lachnospiraceae
OTU_1277	k__Bacteria;p__Actinobacteria;c__Actinobacteria;o__Actinomycetales;f__;g__;s__
OTU_1278	k__Bacteria
OTU_1279	k__Bacteria;p__Acidobacteria;c__Chloracidobacteria;o__;f__;g__;s__
OTU_128	k__Bacteria;p__Firmicutes;c__Clostridia;o__Clostridiales;f__Lachnospiraceae;g__;s__
OTU_1280	k__Bacteria;p__Proteobacteria;c__Alphaproteobacteria;o__Rhizobiales
OTU_1281	k__Bacteria;p__Proteobacteria;c__Gammaproteobacteria;o__Alteromonadales;f__125ds10;g__;s__
OTU_1282	k__Bacteria
OTU_1283	k__Bacteria;p__Proteobacteria;c__Alphaproteobacteria;o__Rhodospirillales;f__;g__;s__
OTU_1284	k__Bacteria;p__Proteobacteria;c__Deltaproteobacteria;o__Myxococcales;f__Nannocystaceae;g__Plesiocystis;s__
OTU_1285	k__Bacteria;p__Verrucomicrobia;c__[Spartobacteria];o__[Chthoniobacterales];f__[Chthoniobacteraceae];g__DA101;s__
OTU_1286	k__Bacteria;p__Proteobacteria;c__Betaproteobacteria
OTU_1287	k__Bacteria;p__Firmicutes;c__Clostridia;o__Clostridiales;f__Lachnospiraceae;g__;s__
OTU_1288	k__Bacteria;p__Proteobacteria;c__Gammaproteobacteria;o__Xanthomonadales;f__Xanthomonadaceae;g__Dokdonella;s__
OTU_1289	k__Bacteria;p__Chloroflexi;c__Ellin6529;o__;f__;g__;s__
OTU_129	k__Bacteria;p__Proteobacteria;c__Gammaproteobacteria;o__;f__;g__;s__
OTU_1290	k__Bacteria;p__Proteobacteria;c__Deltaproteobacteria;o__Syntrophobacterales;f__Syntrophobacteraceae;g__;s__
OTU_1291	k__Bacteria;p__Cyanobacteria;c__Chloroplast;o__Cryptophyta;f__;g__;s__
OTU_1292	k__Bacteria;p__Bacteroidetes;c__Bacteroidia;o__Bacteroidales;f__;g__;s__
OTU_1293	k__Bacteria;p__Proteobacteria;c__Betaproteobacteria;o__Methylophilales;f__Methylophilaceae;g__Methylotenera
OTU_1294	k__Bacteria;p__Actinobacteria;c__Actinobacteria;o__Actinomycetales;f__Microbacteriaceae;g__;s__
OTU_1295	k__Bacteria;p__Proteobacteria;c__Alphaproteobacteria;o__Rhizobiales;f__Hyphomicrobiaceae;g__Devosia;s__
OTU_1296	k__Bacteria;p__Firmicutes;c__Clostridia;o__Clostridiales;f__Ruminococcaceae;g__Oscillospira;s__
OTU_1297	k__Bacteria;p__Firmicutes;c__Clostridia;o__Clostridiales;f__Ruminococcaceae;g__Ruminococcus;s__
OTU_1298	k__Bacteria;p__Chloroflexi;c__Anaerolineae;o__SJA-15;f__;g__;s__
OTU_1299	k__Bacteria;p__Proteobacteria;c__Gammaproteobacteria
OTU_13	k__Bacteria;p__Cyanobacteria;c__Oscillatoriophycideae;o__Oscillatoriales;f__Phormidiaceae;g__;s__
OTU_130	k__Bacteria;p__SAR406;c__AB16;o__ZA3648c
OTU_1300	k__Bacteria;p__Proteobacteria;c__Deltaproteobacteria;o__Syntrophobacterales;f__Desulfobacteraceae;g__Desulfococcus;s__
OTU_1301	k__Bacteria;p__Bacteroidetes;c__Bacteroidia;o__Bacteroidales;f__S24-7;g__;s__
OTU_1302	k__Bacteria;p__Bacteroidetes;c__Sphingobacteriia;o__Sphingobacteriales
OTU_1303	k__Bacteria;p__Planctomycetes;c__OM190;o__agg27;f__;g__;s__
OTU_1304	k__Bacteria;p__Proteobacteria;c__Gammaproteobacteria
OTU_1305	k__Bacteria;p__Proteobacteria;c__Gammaproteobacteria
OTU_1306	k__Bacteria;p__Tenericutes;c__Mollicutes;o__Anaeroplasmatales;f__Anaeroplasmataceae;g__;s__
OTU_1307	k__Bacteria;p__Actinobacteria;c__Acidimicrobiia;o__Acidimicrobiales;f__koll13;g__;s__
OTU_1308	k__Bacteria;p__Proteobacteria;c__Alphaproteobacteria;o__Rhodospirillales
OTU_1309	k__Bacteria;p__OP9;c__JS1;o__BA021;f__;g__;s__
OTU_131	k__Bacteria;p__Proteobacteria;c__Gammaproteobacteria;o__Legionellales;f__Legionellaceae
OTU_1310	k__Bacteria;p__Actinobacteria;c__Actinobacteria;o__Actinomycetales;f__Micromonosporaceae
OTU_1311	k__Bacteria;p__Bacteroidetes;c__Bacteroidia;o__Bacteroidales;f__;g__;s__
OTU_1312	k__Bacteria;p__Planctomycetes;c__OM190;o__CL500-15;f__;g__;s__
OTU_1313	k__Bacteria;p__Firmicutes;c__Clostridia;o__Clostridiales;f__Ruminococcaceae
OTU_1314	k__Bacteria;p__Bacteroidetes;c__Sphingobacteriia;o__Sphingobacteriales;f__Chitinophagaceae;g__;s__
OTU_1315	k__Bacteria;p__Planctomycetes;c__Planctomycetia;o__Gemmatales;f__Gemmataceae;g__Gemmata;s__
OTU_1316	k__Bacteria;p__Spirochaetes;c__Spirochaetes;o__Spirochaetales;f__Spirochaetaceae;g__Treponema;s__
OTU_1317	k__Bacteria;p__Firmicutes;c__Clostridia;o__Clostridiales;f__Ruminococcaceae
OTU_1318	k__Bacteria;p__Proteobacteria;c__Alphaproteobacteria;o__BD7-3;f__;g__;s__
OTU_1319	k__Bacteria;p__Proteobacteria;c__Gammaproteobacteria;o__Xanthomonadales;f__Sinobacteraceae;g__Nevskia;s__
OTU_132	k__Bacteria;p__Proteobacteria;c__Gammaproteobacteria;o__Legionellales;f__;g__;s__
OTU_1320	k__Bacteria;p__Planctomycetes;c__Planctomycetia;o__Pirellulales;f__Pirellulaceae;g__;s__
OTU_1321	k__Bacteria;p__Bacteroidetes;c__Sphingobacteriia;o__Sphingobacteriales;f__;g__;s__
OTU_1322	k__Bacteria;p__BRC1;c__PRR-11;o__;f__;g__;s__
OTU_1323	k__Bacteria;p__Acidobacteria;c__AT-s54;o__;f__;g__;s__
OTU_1324	k__Bacteria;p__Planctomycetes;c__Planctomycetia;o__Pirellulales;f__Pirellulaceae;g__;s__
OTU_1325	k__Bacteria;p__Cyanobacteria;c__4C0d-2;o__MLE1-12;f__;g__;s__
OTU_1326	k__Bacteria;p__SAR406;c__AB16;o__Arctic96B-7;f__A714017;g__SGSH944;s__
OTU_1327	k__Bacteria;p__Bacteroidetes;c__Sphingobacteriia;o__Sphingobacteriales
OTU_1328	k__Bacteria;p__Verrucomicrobia;c__[Pedosphaerae];o__[Pedosphaerales];f__;g__;s__
OTU_1329	k__Bacteria;p__Tenericutes;c__Mollicutes
OTU_133	k__Bacteria;p__Proteobacteria;c__Alphaproteobacteria;o__Rhizobiales
OTU_1330	k__Bacteria;p__Actinobacteria;c__Acidimicrobiia;o__Acidimicrobiales;f__EB1017;g__;s__
OTU_1331	k__Bacteria;p__Cyanobacteria;c__Chloroplast;o__Chlorophyta;f__;g__;s__
OTU_1332	k__Bacteria;p__Chlamydiae;c__Chlamydiia;o__Chlamydiales;f__;g__;s__
OTU_1333	k__Bacteria;p__Proteobacteria;c__Alphaproteobacteria
OTU_1334	k__Bacteria;p__Proteobacteria
OTU_1335	k__Bacteria;p__Acidobacteria;c__;o__;f__;g__;s__
OTU_1336	k__Archaea;p__Euryarchaeota;c__Halobacteria;o__Halobacteriales;f__Halobacteriaceae;g__Halosimplex
OTU_1337	k__Bacteria;p__Verrucomicrobia;c__[Pedosphaerae];o__[Pedosphaerales];f__R4-41B;g__;s__
OTU_1338	k__Bacteria;p__Proteobacteria;c__Deltaproteobacteria
OTU_1339	k__Bacteria;p__Firmicutes
OTU_134	k__Bacteria;p__Bacteroidetes;c__Sphingobacteriia;o__Sphingobacteriales;f__Saprospiraceae;g__;s__
OTU_1340	Unclassified
OTU_1341	k__Bacteria;p__Proteobacteria;c__Gammaproteobacteria;o__Alteromonadales;f__Colwelliaceae;g__Thalassomonas;s__
OTU_1342	k__Bacteria;p__Bacteroidetes;c__Flavobacteriia;o__;f__;g__;s__
OTU_1343	k__Bacteria;p__Actinobacteria;c__Acidimicrobiia;o__Acidimicrobiales;f__;g__;s__
OTU_1344	k__Bacteria;p__Bacteroidetes;c__Bacteroidia;o__Bacteroidales;f__Prevotellaceae;g__Prevotella;s__
OTU_1345	k__Bacteria
OTU_1346	k__Bacteria;p__Chloroflexi;c__Thermomicrobia;o__;f__;g__;s__
OTU_1347	k__Bacteria;p__Proteobacteria;c__Gammaproteobacteria;o__Legionellales;f__Coxiellaceae;g__;s__
OTU_1348	k__Bacteria;p__Proteobacteria;c__Deltaproteobacteria;o__Myxococcales
OTU_1349	k__Bacteria;p__Proteobacteria;c__Betaproteobacteria;o__Neisseriales;f__Neisseriaceae;g__Microvirgula;s__
OTU_135	k__Bacteria;p__Firmicutes;c__Clostridia;o__Clostridiales;f__Ruminococcaceae;g__;s__
OTU_1350	k__Bacteria;p__Actinobacteria;c__Actinobacteria;o__Actinomycetales;f__Cellulomonadaceae;g__Demequina;s__
OTU_1351	k__Bacteria;p__Firmicutes;c__Erysipelotrichi;o__Erysipelotrichales;f__;g__;s__
OTU_1352	k__Bacteria;p__Proteobacteria;c__Deltaproteobacteria;o__Syntrophobacterales;f__Syntrophobacteraceae;g__;s__
OTU_1353	k__Bacteria;p__Proteobacteria;c__Betaproteobacteria;o__Rhodocyclales;f__Rhodocyclaceae
OTU_1354	k__Bacteria;p__Acidobacteria;c__Acidobacteria-6;o__iii1-15;f__;g__;s__
OTU_1355	k__Bacteria;p__Proteobacteria;c__Alphaproteobacteria;o__Rhizobiales;f__Methylocystaceae;g__;s__
OTU_1356	k__Bacteria;p__Cyanobacteria;c__Chloroplast;o__Stramenopiles;f__;g__;s__
OTU_1357	k__Bacteria;p__Acidobacteria;c__Chloracidobacteria;o__;f__;g__;s__
OTU_1358	k__Bacteria;p__Firmicutes;c__Clostridia;o__Clostridiales;f__Clostridiaceae;g__Clostridium;s__
OTU_1359	k__Bacteria;p__Firmicutes;c__Clostridia;o__Coriobacteriales;f__Coriobacteriaceae
OTU_136	k__Bacteria
OTU_1360	k__Bacteria;p__Proteobacteria;c__Gammaproteobacteria;o__Legionellales;f__Coxiellaceae
OTU_1361	k__Bacteria;p__Proteobacteria;c__Alphaproteobacteria;o__Rhodobacterales;f__Hyphomonadaceae;g__;s__
OTU_1362	k__Bacteria;p__Firmicutes;c__Clostridia;o__Clostridiales;f__Clostridiaceae;g__Clostridium
OTU_1363	k__Bacteria;p__Bacteroidetes;c__Sphingobacteriia;o__Sphingobacteriales;f__Ekhidnaceae;g__;s__
OTU_1364	k__Bacteria;p__Tenericutes;c__Mollicutes;o__Anaeroplasmatales;f__Anaeroplasmataceae;g__RFN20;s__
OTU_1365	k__Bacteria;p__Bacteroidetes;c__Bacteroidia;o__Bacteroidales;f__;g__;s__
OTU_1366	k__Bacteria;p__Firmicutes;c__Clostridia;o__Thermoanaerobacterales;f__Thermoanaerobacteraceae;g__Tepidanaerobacter;s__
OTU_1367	k__Bacteria;p__Proteobacteria;c__Alphaproteobacteria;o__Rhodobacterales;f__Rhodobacteraceae
OTU_1368	k__Bacteria;p__Planctomycetes;c__Planctomycetia;o__Gemmatales;f__Gemmataceae;g__Gemmata;s__
OTU_1369	k__Bacteria;p__Proteobacteria;c__Gammaproteobacteria;o__Xanthomonadales;f__Sinobacteraceae;g__;s__
OTU_137	k__Bacteria;p__Proteobacteria
OTU_1370	k__Bacteria;p__Elusimicrobia;c__Endomicrobia;o__;f__;g__;s__
OTU_1371	k__Bacteria;p__GN04;c__;o__;f__;g__;s__
OTU_1372	k__Bacteria;p__Chloroflexi;c__Anaerolineae;o__CFB-26;f__;g__;s__
OTU_1373	k__Bacteria;p__Verrucomicrobia;c__Verrucomicrobiae;o__Verrucomicrobiales;f__Verrucomicrobiaceae;g__;s__
OTU_1374	k__Bacteria;p__Proteobacteria;c__Deltaproteobacteria;o__Syntrophobacterales;f__Syntrophaceae;g__Desulfomonile;s__
OTU_1375	k__Bacteria;p__Bacteroidetes;c__Bacteroidia;o__Bacteroidales;f__;g__;s__
OTU_1376	k__Bacteria;p__Acidobacteria
OTU_1377	k__Bacteria;p__Cyanobacteria;c__Chloroplast;o__Stramenopiles;f__;g__;s__
OTU_1378	k__Bacteria;p__Firmicutes;c__Clostridia;o__;f__;g__;s__
OTU_1379	k__Bacteria
OTU_138	k__Bacteria;p__Proteobacteria;c__Betaproteobacteria;o__Neisseriales;f__Neisseriaceae
OTU_1380	k__Bacteria;p__Proteobacteria;c__Gammaproteobacteria;o__Oceanospirillales;f__Oceanospirillaceae
OTU_1381	k__Bacteria;p__Proteobacteria;c__Gammaproteobacteria
OTU_1382	k__Bacteria;p__Bacteroidetes;c__Bacteroidia;o__Bacteroidales;f__Prevotellaceae;g__Prevotella;s__
OTU_1383	k__Bacteria
OTU_1384	k__Bacteria;p__Firmicutes;c__Clostridia;o__Clostridiales;f__Veillonellaceae;g__vadinHB04;s__
OTU_1385	k__Bacteria;p__Chlorobi;c__BSV26;o__A89;f__;g__;s__
OTU_1386	k__Bacteria;p__Spirochaetes;c__Spirochaetes;o__Spirochaetales;f__Spirochaetaceae;g__Treponema;s__
OTU_1387	k__Bacteria;p__Firmicutes;c__Clostridia;o__Halanaerobiales;f__Halanaerobiaceae;g__Halanaerobium;s__
OTU_1388	k__Bacteria;p__Firmicutes;c__Erysipelotrichi;o__Erysipelotrichales;f__Erysipelotrichaceae;g__Bulleidia;s__p-1630-c5
OTU_1389	k__Bacteria;p__Proteobacteria;c__Deltaproteobacteria;o__[Entotheonellales];f__[Entotheonellaceae];g__;s__
OTU_139	k__Bacteria;p__Acidobacteria;c__Solibacteres;o__Solibacterales;f__Solibacteraceae;g__Candidatus Solibacter;s__
OTU_1390	k__Bacteria;p__Gemmatimonadetes;c__Gemm-5;o__;f__;g__;s__
OTU_1391	k__Bacteria;p__Actinobacteria;c__Thermoleophilia;o__Gaiellales;f__;g__;s__
OTU_1392	k__Bacteria;p__Firmicutes;c__Clostridia;o__Clostridiales;f__Ruminococcaceae
OTU_1393	k__Bacteria;p__Proteobacteria;c__Deltaproteobacteria
OTU_1394	k__Bacteria;p__Proteobacteria;c__Gammaproteobacteria;o__Legionellales;f__Coxiellaceae;g__;s__
OTU_1395	k__Archaea;p__Euryarchaeota
OTU_1396	k__Bacteria;p__Thermi;c__Deinococci;o__Deinococcales;f__Deinococcaceae;g__Deinococcus;s__
OTU_1397	k__Bacteria;p__Bacteroidetes;c__Sphingobacteriia;o__Sphingobacteriales;f__Chitinophagaceae;g__;s__
OTU_1398	k__Bacteria;p__Cyanobacteria;c__4C0d-2;o__YS2;f__;g__;s__
OTU_1399	k__Bacteria
OTU_14	k__Bacteria;p__Gemmatimonadetes;c__Gemmatimonadetes
OTU_140	k__Bacteria;p__Proteobacteria;c__Gammaproteobacteria;o__Pseudomonadales;f__Moraxellaceae;g__Acinetobacter;s__lwoffii
OTU_1400	k__Bacteria;p__Firmicutes;c__Clostridia;o__Clostridiales;f__Ruminococcaceae;g__Ruminococcus;s__
OTU_1401	k__Bacteria;p__Bacteroidetes;c__Bacteroidia;o__Bacteroidales;f__Prevotellaceae;g__Prevotella;s__
OTU_1402	k__Bacteria;p__Fusobacteria;c__Fusobacteria;o__Fusobacteriales;f__Fusobacteriaceae;g__;s__
OTU_1403	k__Bacteria;p__Actinobacteria;c__Actinobacteria;o__Actinomycetales;f__Nocardiaceae;g__Rhodococcus;s__
OTU_1404	k__Bacteria;p__Cyanobacteria;c__Synechococcophycideae;o__Synechococcales;f__Synechococcaceae;g__Prochlorococcus;s__marinus
OTU_1405	k__Bacteria;p__Proteobacteria;c__Deltaproteobacteria;o__BPC076;f__;g__;s__
OTU_1406	k__Bacteria;p__Actinobacteria;c__Actinobacteria;o__Bifidobacteriales;f__Bifidobacteriaceae;g__Bifidobacterium;s__
OTU_1407	k__Bacteria;p__Proteobacteria;c__Gammaproteobacteria;o__Xanthomonadales;f__Xanthomonadaceae;g__Stenotrophomonas;s__
OTU_1408	k__Bacteria;p__Firmicutes;c__Clostridia;o__Clostridiales;f__Veillonellaceae;g__Phascolarctobacterium;s__
OTU_1409	k__Bacteria;p__Actinobacteria;c__Actinobacteria;o__Actinomycetales
OTU_141	Unclassified
OTU_1410	k__Bacteria;p__Verrucomicrobia;c__[Pedosphaerae];o__[Pedosphaerales]
OTU_1411	k__Bacteria;p__Proteobacteria;c__Epsilonproteobacteria;o__Campylobacterales;f__Helicobacteraceae;g__Sulfuricurvum;s__
OTU_1412	k__Bacteria;p__Elusimicrobia;c__Elusimicrobia;o__Elusimicrobiales;f__;g__;s__
OTU_1413	k__Bacteria;p__Proteobacteria;c__Gammaproteobacteria
OTU_1414	k__Bacteria;p__Gemmatimonadetes;c__Gemm-1;o__;f__;g__;s__
OTU_1415	k__Bacteria;p__NKB19
OTU_1416	k__Bacteria;p__Firmicutes;c__Clostridia;o__Clostridiales;f__Lachnospiraceae
OTU_1417	k__Bacteria;p__Proteobacteria;c__Gammaproteobacteria;o__Vibrionales;f__Vibrionaceae;g__Vibrio
OTU_1418	k__Bacteria;p__Chloroflexi;c__Anaerolineae;o__Anaerolineales;f__Anaerolinaceae;g__WCHB1-05;s__
OTU_1419	k__Bacteria;p__Chlorobi;c__BSV26;o__PK329;f__;g__;s__
OTU_142	k__Bacteria;p__Proteobacteria;c__Gammaproteobacteria;o__Aeromonadales;f__Aeromonadaceae;g__Tolumonas;s__
OTU_1420	k__Bacteria;p__Proteobacteria;c__Alphaproteobacteria;o__Rhizobiales;f__Xanthobacteraceae;g__;s__
OTU_1421	k__Bacteria
OTU_1422	k__Bacteria;p__Bacteroidetes;c__Flavobacteriia;o__Flavobacteriales;f__Flavobacteriaceae
OTU_1423	k__Bacteria;p__Proteobacteria;c__Gammaproteobacteria
OTU_1424	k__Archaea;p__Crenarchaeota;c__MBGA;o__NRP-J;f__;g__;s__
OTU_1425	k__Bacteria;p__Bacteroidetes;c__Sphingobacteriia;o__Sphingobacteriales;f__Ekhidnaceae;g__;s__
OTU_1426	k__Bacteria;p__Planctomycetes;c__Planctomycetia;o__Gemmatales;f__Gemmataceae;g__;s__
OTU_1427	k__Bacteria;p__Firmicutes;c__Clostridia;o__Clostridiales;f__Peptostreptococcaceae;g__;s__
OTU_1428	k__Bacteria;p__Cyanobacteria;c__Oscillatoriophycideae;o__Chroococcales;f__Gomphosphaeriaceae;g__;s__
OTU_1429	k__Bacteria;p__Chloroflexi;c__SAR202;o__;f__;g__;s__
OTU_143	k__Bacteria;p__Proteobacteria;c__Deltaproteobacteria;o__PB19;f__;g__;s__
OTU_1430	k__Bacteria;p__Proteobacteria;c__Deltaproteobacteria;o__Desulfobacterales;f__Desulfobulbaceae
OTU_1431	k__Bacteria;p__Bacteroidetes;c__Sphingobacteriia;o__Sphingobacteriales;f__Flammeovirgaceae;g__A4;s__
OTU_1432	k__Bacteria;p__Bacteroidetes;c__Flavobacteriia;o__Flavobacteriales;f__Flavobacteriaceae;g__;s__
OTU_1433	k__Bacteria;p__Firmicutes;c__Clostridia;o__Clostridiales;f__Lachnospiraceae;g__;s__
OTU_1434	k__Bacteria;p__WPS-2;c__;o__;f__;g__;s__
OTU_1435	k__Bacteria;p__Chloroflexi;c__Anaerolineae;o__SBR1031;f__oc28;g__;s__
OTU_1436	k__Bacteria;p__Chlamydiae;c__Chlamydiia;o__Chlamydiales;f__Parachlamydiaceae;g__;s__
OTU_1437	k__Bacteria;p__Proteobacteria;c__Gammaproteobacteria;o__Xanthomonadales;f__Xanthomonadaceae;g__;s__
OTU_1438	k__Bacteria;p__Proteobacteria;c__Deltaproteobacteria;o__Myxococcales;f__Haliangiaceae;g__;s__
OTU_1439	k__Bacteria;p__Acidobacteria;c__Acidobacteria-6;o__CCU21;f__;g__;s__
OTU_144	k__Bacteria;p__Bacteroidetes;c__Flavobacteriia;o__Flavobacteriales;f__Flavobacteriaceae;g__Aequorivita;s__
OTU_1440	k__Bacteria;p__Bacteroidetes;c__Bacteroidia;o__Bacteroidales;f__VC21_Bac22;g__;s__
OTU_1441	k__Bacteria;p__Proteobacteria;c__Alphaproteobacteria;o__Rhodobacterales;f__Hyphomonadaceae;g__;s__
OTU_1442	k__Bacteria;p__Proteobacteria;c__Alphaproteobacteria;o__Rhodospirillales;f__Rhodospirillaceae;g__;s__
OTU_1443	k__Bacteria;p__Proteobacteria;c__Deltaproteobacteria
OTU_1444	k__Bacteria;p__Spirochaetes;c__Spirochaetes;o__Spirochaetales;f__Spirochaetaceae;g__Treponema;s__
OTU_1445	k__Bacteria
OTU_1446	k__Bacteria;p__Proteobacteria;c__Deltaproteobacteria
OTU_1447	k__Bacteria;p__Actinobacteria;c__Actinobacteria;o__Actinomycetales;f__Catenulisporaceae;g__Catenulispora;s__
OTU_1448	k__Bacteria;p__Tenericutes;c__Mollicutes;o__RF39;f__;g__;s__
OTU_1449	k__Bacteria;p__Bacteroidetes;c__Bacteroidia;o__Bacteroidales;f__BS11;g__;s__
OTU_145	k__Bacteria;p__Proteobacteria;c__Betaproteobacteria;o__A21b;f__EB1003;g__;s__
OTU_1450	k__Bacteria;p__Acidobacteria;c__Solibacteres;o__Solibacterales;f__Solibacteraceae;g__Candidatus Solibacter;s__
OTU_1451	k__Bacteria;p__Proteobacteria;c__Alphaproteobacteria;o__Kordiimonadales;f__Kordiimonadaceae;g__;s__
OTU_1452	k__Bacteria;p__Proteobacteria;c__Deltaproteobacteria;o__Myxococcales;f__OM27;g__;s__
OTU_1453	k__Bacteria;p__Proteobacteria;c__Gammaproteobacteria;o__Oceanospirillales;f__Oceanospirillaceae;g__Oleibacter;s__
OTU_1454	k__Bacteria;p__Actinobacteria;c__Acidimicrobiia;o__Acidimicrobiales;f__C111;g__;s__
OTU_1455	k__Bacteria;p__Acidobacteria;c__TM1;o__;f__;g__;s__
OTU_1456	k__Bacteria;p__Cyanobacteria;c__Chloroplast;o__Stramenopiles;f__;g__;s__
OTU_1457	k__Bacteria;p__Actinobacteria;c__Thermoleophilia;o__Gaiellales;f__Gaiellaceae;g__;s__
OTU_1458	k__Bacteria;p__Proteobacteria;c__Gammaproteobacteria;o__Xanthomonadales;f__;g__;s__
OTU_1459	k__Bacteria;p__Proteobacteria;c__Deltaproteobacteria;o__Myxococcales;f__OM27;g__;s__
OTU_146	k__Bacteria;p__Firmicutes;c__Clostridia
OTU_1460	k__Bacteria;p__Chloroflexi;c__Anaerolineae;o__Anaerolineales;f__Anaerolinaceae;g__SHD-231;s__
OTU_1461	k__Bacteria;p__Proteobacteria;c__Deltaproteobacteria;o__Desulfovibrionales;f__Desulfovibrionaceae;g__Desulfovibrio;s__
OTU_1462	k__Bacteria;p__Proteobacteria;c__Deltaproteobacteria;o__Bdellovibrionales;f__Bacteriovoracaceae;g__;s__
OTU_1463	k__Bacteria;p__Firmicutes;c__Clostridia;o__Clostridiales;f__Lachnospiraceae;g__;s__
OTU_1464	k__Bacteria;p__Proteobacteria;c__Alphaproteobacteria;o__Caulobacterales
OTU_1465	k__Bacteria;p__Proteobacteria;c__Betaproteobacteria
OTU_1466	k__Bacteria;p__Proteobacteria;c__Gammaproteobacteria
OTU_1467	k__Bacteria;p__Bacteroidetes;c__Bacteroidia;o__Bacteroidales;f__S24-7;g__;s__
OTU_1468	k__Bacteria;p__Actinobacteria;c__Acidimicrobiia;o__Acidimicrobiales;f__C111;g__;s__
OTU_1469	k__Bacteria;p__Bacteroidetes;c__Bacteroidia;o__Bacteroidales;f__[Barnesiellaceae];g__;s__
OTU_147	k__Bacteria;p__Bacteroidetes;c__Bacteroidia;o__Bacteroidales;f__Bacteroidaceae
OTU_1470	k__Bacteria;p__Acidobacteria;c__Acidobacteria-6;o__CCU21;f__;g__;s__
OTU_1471	k__Bacteria;p__Planctomycetes
OTU_1472	k__Bacteria;p__Actinobacteria;c__Thermoleophilia;o__Gaiellales;f__Gaiellaceae;g__;s__
OTU_1473	k__Bacteria;p__Acidobacteria;c__Acidobacteria;o__Acidobacteriales;f__Koribacteraceae;g__;s__
OTU_1474	k__Bacteria
OTU_1475	k__Bacteria;p__Proteobacteria;c__Alphaproteobacteria;o__Rhodospirillales;f__Rhodospirillaceae;g__;s__
OTU_1476	k__Bacteria;p__Proteobacteria;c__Alphaproteobacteria;o__Rhodospirillales;f__Rhodospirillaceae;g__;s__
OTU_1477	k__Bacteria;p__Bacteroidetes;c__Sphingobacteriia;o__Sphingobacteriales;f__Flexibacteraceae
OTU_1478	k__Bacteria;p__Chloroflexi;c__Anaerolineae;o__envOPS12;f__;g__;s__
OTU_1479	k__Bacteria;p__Actinobacteria;c__Acidimicrobiia;o__Acidimicrobiales;f__;g__;s__
OTU_148	k__Bacteria;p__Spirochaetes;c__Spirochaetes;o__Spirochaetales;f__Spirochaetaceae;g__Treponema;s__
OTU_1480	k__Bacteria;p__Firmicutes;c__Clostridia;o__Clostridiales;f__Lachnospiraceae;g__;s__
OTU_1481	k__Bacteria;p__Planctomycetes;c__;o__;f__;g__;s__
OTU_1482	k__Bacteria;p__Spirochaetes;c__[Leptospirae];o__[Leptospirales];f__Sediment-4
OTU_1483	k__Bacteria;p__Acidobacteria;c__;o__;f__;g__;s__
OTU_1484	k__Bacteria;p__Bacteroidetes;c__Sphingobacteriia;o__Sphingobacteriales;f__Ekhidnaceae;g__;s__
OTU_1485	k__Bacteria;p__Bacteroidetes;c__Bacteroidia;o__Bacteroidales;f__;g__;s__
OTU_1486	k__Bacteria;p__Verrucomicrobia;c__Verruco-5;o__WCHB1-41;f__RFP12;g__;s__
OTU_1487	Unclassified
OTU_1488	k__Bacteria;p__Firmicutes;c__Clostridia;o__Clostridiales;f__Lachnospiraceae
OTU_1489	k__Bacteria;p__Actinobacteria;c__Thermoleophilia;o__Gaiellales;f__Gaiellaceae;g__;s__
OTU_149	k__Bacteria;p__Acidobacteria;c__OS-K;o__;f__;g__;s__
OTU_1490	k__Bacteria;p__Bacteroidetes;c__Flavobacteriia;o__Flavobacteriales;f__Flavobacteriaceae
OTU_1491	k__Bacteria;p__Proteobacteria;c__Deltaproteobacteria;o__Bdellovibrionales;f__Bdellovibrionaceae;g__Bdellovibrio;s__
OTU_1492	k__Bacteria;p__Firmicutes;c__Clostridia;o__Clostridiales
OTU_1493	k__Bacteria;p__Gemmatimonadetes;c__Gemmatimonadetes;o__;f__;g__;s__
OTU_1494	k__Bacteria;p__Actinobacteria;c__Actinobacteria;o__Actinomycetales
OTU_1495	k__Bacteria;p__Proteobacteria;c__Deltaproteobacteria;o__Bdellovibrionales;f__Bdellovibrionaceae;g__Bdellovibrio;s__
OTU_1496	k__Bacteria;p__Verrucomicrobia;c__[Spartobacteria];o__[Chthoniobacterales];f__[Chthoniobacteraceae]
OTU_1497	k__Bacteria;p__Planctomycetes;c__Planctomycetia;o__Pirellulales;f__Pirellulaceae;g__;s__
OTU_1498	k__Bacteria;p__Proteobacteria;c__Betaproteobacteria
OTU_1499	k__Bacteria;p__Actinobacteria;c__Acidimicrobiia;o__Acidimicrobiales
OTU_15	k__Bacteria;p__Fibrobacteres;c__Fibrobacteria;o__Fibrobacterales;f__Fibrobacteraceae;g__Fibrobacter;s__succinogenes
OTU_150	Unclassified
OTU_1500	k__Bacteria;p__Actinobacteria;c__Acidimicrobiia;o__Acidimicrobiales
OTU_1501	k__Bacteria;p__Armatimonadetes;c__Chthonomonadetes;o__Chthonomonadales;f__Chthonomonadaceae;g__Chthonomonas;s__
OTU_1502	k__Bacteria
OTU_1503	k__Bacteria;p__Cyanobacteria;c__Synechococcophycideae;o__Synechococcales;f__Synechococcaceae;g__Prochlorococcus;s__marinus
OTU_1504	k__Bacteria;p__Proteobacteria;c__Gammaproteobacteria;o__Chromatiales;f__Chromatiaceae;g__;s__
OTU_1505	k__Bacteria;p__Actinobacteria;c__Thermoleophilia;o__Solirubrobacterales;f__;g__;s__
OTU_1506	k__Bacteria;p__Proteobacteria;c__Gammaproteobacteria;o__Oceanospirillales;f__Alcanivoracaceae;g__;s__
OTU_1507	k__Bacteria;p__Bacteroidetes;c__Bacteroidia;o__Bacteroidales;f__Porphyromonadaceae;g__;s__
OTU_1508	k__Bacteria;p__Bacteroidetes;c__Sphingobacteriia;o__Sphingobacteriales;f__Saprospiraceae;g__;s__
OTU_1509	k__Bacteria;p__Proteobacteria
OTU_151	k__Bacteria;p__Firmicutes;c__Bacilli
OTU_1510	k__Bacteria;p__Proteobacteria;c__Alphaproteobacteria;o__BD7-3;f__;g__;s__
OTU_1511	k__Bacteria;p__Proteobacteria;c__Alphaproteobacteria;o__Rhodospirillales;f__Acetobacteraceae;g__;s__
OTU_1512	k__Bacteria;p__Planctomycetes;c__Planctomycetia;o__Pirellulales;f__Pirellulaceae;g__;s__
OTU_1513	k__Bacteria;p__Proteobacteria;c__Betaproteobacteria;o__Ellin6067;f__;g__;s__
OTU_1514	k__Bacteria;p__Proteobacteria;c__Alphaproteobacteria;o__Rickettsiales;f__AEGEAN_112;g__;s__
OTU_1515	k__Bacteria;p__Actinobacteria;c__Actinobacteria;o__Actinomycetales;f__Microbacteriaceae;g__;s__
OTU_1516	k__Bacteria;p__Firmicutes;c__Bacilli
OTU_1517	k__Bacteria;p__Proteobacteria;c__Alphaproteobacteria;o__Sphingomonadales;f__Sphingomonadaceae
OTU_1518	k__Bacteria;p__Proteobacteria;c__Deltaproteobacteria;o__Syntrophobacterales;f__Desulfobacteraceae;g__Desulfococcus;s__
OTU_1519	k__Bacteria
OTU_152	k__Bacteria;p__Proteobacteria;c__Alphaproteobacteria;o__BD7-3;f__;g__;s__
OTU_1520	k__Bacteria;p__Gemmatimonadetes;c__Gemm-2;o__;f__;g__;s__
OTU_1521	k__Bacteria;p__Proteobacteria;c__Deltaproteobacteria;o__Bdellovibrionales;f__Bacteriovoracaceae;g__;s__
OTU_1522	Unclassified
OTU_1523	k__Bacteria;p__Proteobacteria;c__Alphaproteobacteria;o__Rhodospirillales;f__Rhodospirillaceae;g__;s__
OTU_1524	k__Bacteria;p__Bacteroidetes;c__Bacteroidia;o__Bacteroidales;f__S24-7;g__;s__
OTU_1525	k__Bacteria;p__Firmicutes;c__Clostridia;o__Clostridiales;f__Ruminococcaceae;g__;s__
OTU_1526	k__Archaea;p__Crenarchaeota;c__MCG;o__pGrfC26;f__;g__;s__
OTU_1527	k__Bacteria;p__Proteobacteria;c__Alphaproteobacteria;o__Rhodobacterales;f__Rhodobacteraceae
OTU_1528	k__Bacteria;p__Proteobacteria
OTU_1529	k__Bacteria;p__Tenericutes;c__Mollicutes;o__RF39;f__;g__;s__
OTU_153	k__Bacteria;p__Chloroflexi;c__Anaerolineae;o__SBR1031;f__A4b;g__;s__
OTU_1530	k__Bacteria;p__Firmicutes;c__Clostridia;o__Clostridiales;f__Clostridiaceae;g__Clostridium
OTU_1531	k__Bacteria;p__Chlorobi;c__SJA-28;o__;f__;g__;s__
OTU_1532	k__Bacteria;p__Acidobacteria;c__Chloracidobacteria;o__;f__;g__;s__
OTU_1533	k__Bacteria;p__Planctomycetes;c__OM190;o__agg27;f__;g__;s__
OTU_1534	k__Bacteria;p__Proteobacteria;c__Alphaproteobacteria;o__BD7-3;f__;g__;s__
OTU_1535	k__Bacteria;p__Proteobacteria;c__Deltaproteobacteria;o__Myxococcales;f__Nannocystaceae;g__Plesiocystis;s__
OTU_1536	k__Bacteria;p__Proteobacteria;c__Gammaproteobacteria
OTU_1537	k__Bacteria;p__Proteobacteria;c__Deltaproteobacteria;o__Myxococcales
OTU_1538	k__Bacteria;p__Bacteroidetes;c__Sphingobacteriia;o__Sphingobacteriales;f__Chitinophagaceae
OTU_1539	k__Bacteria;p__Planctomycetes;c__Planctomycetia;o__Gemmatales;f__Gemmataceae;g__;s__
OTU_154	k__Bacteria;p__Gemmatimonadetes;c__Gemm-5;o__;f__;g__;s__
OTU_1540	k__Bacteria;p__Firmicutes;c__Clostridia;o__Clostridiales;f__;g__;s__
OTU_1541	k__Bacteria
OTU_1542	k__Bacteria;p__Proteobacteria;c__Alphaproteobacteria;o__Rhodospirillales;f__;g__;s__
OTU_1543	k__Bacteria;p__Verrucomicrobia;c__Verrucomicrobiae;o__Verrucomicrobiales;f__Verrucomicrobiaceae
OTU_1544	k__Bacteria;p__Proteobacteria;c__Alphaproteobacteria
OTU_1545	k__Archaea;p__Euryarchaeota;c__[Parvarchaea];o__WCHD3-30;f__;g__;s__
OTU_1546	k__Bacteria;p__Firmicutes;c__Clostridia;o__Clostridiales;f__Clostridiaceae;g__Clostridium;s__
OTU_1547	k__Bacteria;p__Chloroflexi;c__Anaerolineae;o__SBR1031;f__oc28;g__;s__
OTU_1548	k__Bacteria;p__Firmicutes;c__Clostridia;o__Clostridiales;f__Ruminococcaceae
OTU_1549	k__Bacteria;p__Proteobacteria;c__Deltaproteobacteria
OTU_155	k__Bacteria;p__Nitrospirae;c__Nitrospira;o__Nitrospirales;f__FW;g__4-29;s__
OTU_1550	k__Bacteria;p__Verrucomicrobia;c__Verrucomicrobiae;o__Verrucomicrobiales;f__Verrucomicrobiaceae;g__Rubritalea;s__
OTU_1551	k__Bacteria;p__Acidobacteria;c__Chloracidobacteria;o__;f__;g__;s__
OTU_1552	k__Bacteria;p__Proteobacteria;c__Deltaproteobacteria
OTU_1553	k__Bacteria;p__Proteobacteria;c__Deltaproteobacteria;o__Bdellovibrionales;f__Bacteriovoracaceae;g__Bacteriovorax;s__
OTU_1554	k__Bacteria;p__Gemmatimonadetes;c__Gemm-5;o__;f__;g__;s__
OTU_1555	k__Bacteria;p__Proteobacteria;c__Deltaproteobacteria;o__Syntrophobacterales;f__Syntrophaceae;g__;s__
OTU_1556	k__Bacteria;p__Proteobacteria;c__Alphaproteobacteria;o__Rhodospirillales;f__Rhodospirillaceae;g__;s__
OTU_1557	k__Bacteria;p__Tenericutes;c__Mollicutes;o__RF39;f__;g__;s__
OTU_1558	k__Bacteria;p__Acidobacteria;c__Sva0725;o__Sva0725;f__;g__;s__
OTU_1559	k__Bacteria;p__Gemmatimonadetes;c__Gemmatimonadetes;o__;f__;g__;s__
OTU_156	k__Bacteria;p__Bacteroidetes;c__Sphingobacteriia;o__Sphingobacteriales;f__Chitinophagaceae;g__;s__
OTU_1560	k__Bacteria;p__Cyanobacteria;c__Oscillatoriophycideae;o__Chroococcales;f__Phormidiaceae;g__;s__
OTU_1561	k__Bacteria;p__Proteobacteria;c__Gammaproteobacteria;o__Alteromonadales;f__;g__;s__
OTU_1562	k__Bacteria;p__Cyanobacteria;c__Chloroplast;o__Streptophyta;f__;g__;s__
OTU_1563	k__Bacteria;p__Chloroflexi;c__Ktedonobacteria;o__Thermogemmatisporales;f__Thermogemmatisporaceae;g__;s__
OTU_1564	k__Bacteria;p__Proteobacteria;c__Gammaproteobacteria;o__Alteromonadales;f__;g__;s__
OTU_1565	k__Bacteria;p__Proteobacteria;c__Alphaproteobacteria;o__Rhodospirillales;f__Acetobacteraceae;g__Roseomonas;s__
OTU_1566	k__Bacteria;p__Bacteroidetes;c__Sphingobacteriia;o__Sphingobacteriales;f__Chitinophagaceae;g__;s__
OTU_1567	k__Bacteria;p__Proteobacteria;c__Betaproteobacteria;o__Burkholderiales;f__Comamonadaceae
OTU_1568	k__Bacteria
OTU_1569	k__Bacteria;p__Actinobacteria;c__MB-A2-108;o__;f__;g__;s__
OTU_157	k__Bacteria;p__TM6;c__SJA-4;o__;f__;g__;s__
OTU_1570	k__Bacteria;p__Bacteroidetes;c__Sphingobacteriia;o__Sphingobacteriales;f__Rhodothermaceae;g__;s__
OTU_1571	k__Bacteria;p__Chloroflexi;c__Anaerolineae
OTU_1572	k__Bacteria;p__Firmicutes;c__Clostridia;o__Clostridiales;f__Ruminococcaceae
OTU_1573	k__Bacteria;p__Chloroflexi;c__Anaerolineae;o__SHA-20;f__;g__;s__
OTU_1574	k__Bacteria;p__Proteobacteria;c__Gammaproteobacteria
OTU_1575	k__Bacteria;p__Proteobacteria;c__Alphaproteobacteria;o__Rhizobiales;f__Xanthobacteraceae
OTU_1576	k__Bacteria;p__Proteobacteria
OTU_1577	k__Bacteria;p__Firmicutes;c__Clostridia;o__Clostridiales;f__Lachnospiraceae;g__Coprococcus;s__
OTU_1578	k__Bacteria;p__Proteobacteria;c__Betaproteobacteria;o__Hydrogenophilales;f__Hydrogenophilaceae;g__Thiobacillus;s__
OTU_1579	k__Bacteria;p__Bacteroidetes;c__Bacteroidia;o__Bacteroidales;f__Prevotellaceae;g__Prevotella;s__melaninogenica
OTU_158	k__Bacteria;p__Proteobacteria;c__Gammaproteobacteria;o__Alteromonadales;f__[Chromatiaceae];g__;s__
OTU_1580	k__Bacteria;p__Cyanobacteria;c__4C0d-2;o__MLE1-12;f__;g__;s__
OTU_1581	k__Bacteria;p__Proteobacteria;c__Alphaproteobacteria;o__Rhizobiales;f__Methylocystaceae;g__Methylosinus;s__
OTU_1582	k__Bacteria;p__Bacteroidetes;c__Bacteroidia;o__Bacteroidales;f__Prevotellaceae;g__Prevotella;s__
OTU_1583	k__Bacteria;p__Proteobacteria;c__Gammaproteobacteria;o__Legionellales;f__;g__;s__
OTU_1584	k__Bacteria;p__Chloroflexi;c__TK17;o__;f__;g__;s__
OTU_1585	k__Bacteria;p__Firmicutes;c__Clostridia;o__Clostridiales;f__Lachnospiraceae
OTU_1586	k__Bacteria;p__Proteobacteria;c__Alphaproteobacteria
OTU_1587	k__Bacteria;p__Firmicutes;c__Clostridia;o__Clostridiales;f__Ruminococcaceae;g__Ruminococcus;s__
OTU_1588	k__Bacteria;p__Firmicutes;c__Clostridia
OTU_1589	k__Bacteria;p__Gemmatimonadetes;c__Gemm-1;o__;f__;g__;s__
OTU_159	k__Bacteria;p__Proteobacteria;c__Betaproteobacteria
OTU_1590	k__Archaea;p__Crenarchaeota;c__Thaumarchaeota;o__Cenarchaeales;f__Cenarchaeaceae
OTU_1591	k__Bacteria;p__Bacteroidetes;c__Flavobacteriia;o__Flavobacteriales;f__Flavobacteriaceae;g__;s__
OTU_1592	k__Bacteria;p__Fibrobacteres;c__Fibrobacteria;o__258ds10;f__;g__;s__
OTU_1593	k__Bacteria;p__Firmicutes;c__Clostridia;o__Clostridiales;f__Lachnospiraceae
OTU_1594	k__Bacteria;p__Actinobacteria;c__Acidimicrobiia;o__Acidimicrobiales;f__;g__;s__
OTU_1595	k__Bacteria;p__Actinobacteria;c__Actinobacteria;o__Actinomycetales;f__ACK-M1;g__;s__
OTU_1596	k__Bacteria;p__Firmicutes;c__Clostridia;o__Clostridiales;f__Lachnospiraceae
OTU_1597	k__Bacteria;p__Actinobacteria;c__Actinobacteria;o__Actinomycetales;f__ACK-M1;g__;s__
OTU_1598	k__Bacteria;p__Proteobacteria;c__Betaproteobacteria;o__Burkholderiales;f__Oxalobacteraceae
OTU_1599	k__Bacteria;p__Proteobacteria;c__Alphaproteobacteria;o__Rhizobiales;f__Bradyrhizobiaceae;g__Balneimonas;s__
OTU_16	k__Bacteria;p__Proteobacteria;c__Alphaproteobacteria;o__Rhizobiales;f__Hyphomicrobiaceae;g__;s__
OTU_160	k__Bacteria;p__Proteobacteria;c__Gammaproteobacteria;o__Alteromonadales
OTU_1600	k__Bacteria
OTU_1601	k__Archaea;p__Euryarchaeota;c__Thermoplasmata;o__E2;f__Marine group II;g__;s__
OTU_1602	k__Bacteria;p__Bacteroidetes;c__Bacteroidia;o__Bacteroidales;f__;g__;s__
OTU_1603	k__Bacteria;p__Tenericutes;c__Mollicutes;o__Anaeroplasmatales;f__Anaeroplasmataceae;g__RFN20;s__
OTU_1604	k__Bacteria;p__Firmicutes;c__Clostridia;o__Clostridiales;f__Ruminococcaceae;g__Ruminococcus;s__
OTU_1605	k__Bacteria;p__Proteobacteria;c__Gammaproteobacteria
OTU_1606	k__Archaea;p__Euryarchaeota;c__Thermoplasmata;o__E2
OTU_1607	k__Bacteria;p__Planctomycetes;c__Planctomycetia;o__Pirellulales;f__Pirellulaceae;g__;s__
OTU_1608	k__Bacteria;p__Planctomycetes;c__Planctomycetia;o__Pirellulales;f__Pirellulaceae;g__;s__
OTU_1609	k__Bacteria;p__Firmicutes;c__Clostridia;o__Clostridiales;f__Clostridiaceae;g__;s__
OTU_161	k__Bacteria;p__Chloroflexi;c__Bljii12;o__B07_WMSP1
OTU_1610	k__Bacteria;p__Proteobacteria;c__Deltaproteobacteria;o__Syntrophobacterales;f__Syntrophobacteraceae;g__;s__
OTU_1611	k__Bacteria;p__Firmicutes;c__Clostridia;o__Clostridiales;f__Clostridiaceae;g__;s__
OTU_1612	k__Bacteria;p__Chloroflexi;c__Anaerolineae;o__envOPS12;f__;g__;s__
OTU_1613	k__Bacteria;p__Acidobacteria;c__Solibacteres;o__Solibacterales;f__Solibacteraceae;g__Candidatus Solibacter;s__
OTU_1614	k__Bacteria;p__Gemmatimonadetes;c__Gemmatimonadetes;o__Gemmatimonadales;f__Gemmatimonadaceae;g__Gemmatimonas;s__
OTU_1615	k__Bacteria;p__Chloroflexi;c__Thermomicrobia;o__JG30-KF-CM45;f__;g__;s__
OTU_1616	k__Bacteria;p__Firmicutes;c__Clostridia;o__Clostridiales;f__;g__;s__
OTU_1617	k__Bacteria;p__Acidobacteria;c__Sva0725;o__Sva0725;f__;g__;s__
OTU_1618	k__Bacteria;p__Firmicutes;c__Clostridia;o__MBA08;f__;g__;s__
OTU_1619	k__Bacteria;p__Proteobacteria;c__Alphaproteobacteria;o__Rhodobacterales;f__Rhodobacteraceae
OTU_162	k__Bacteria;p__Proteobacteria;c__Deltaproteobacteria;o__Myxococcales;f__;g__;s__
OTU_1620	k__Bacteria;p__Acidobacteria;c__Solibacteres;o__Solibacterales;f__Solibacteraceae;g__Candidatus Solibacter;s__
OTU_1621	k__Bacteria;p__Proteobacteria;c__Alphaproteobacteria
OTU_1622	k__Bacteria;p__Chloroflexi;c__Thermomicrobia;o__JG30-KF-CM45;f__;g__;s__
OTU_1623	k__Bacteria;p__Firmicutes;c__RF3;o__ML615J-28;f__;g__;s__
OTU_1624	k__Bacteria;p__Bacteroidetes;c__Flavobacteriia;o__Flavobacteriales;f__Flavobacteriaceae
OTU_1625	k__Bacteria;p__Proteobacteria;c__Betaproteobacteria;o__Burkholderiales;f__Alcaligenaceae;g__Oligella;s__
OTU_1626	k__Bacteria;p__Firmicutes;c__Clostridia;o__Clostridiales;f__Clostridiaceae;g__Thermoanaerobacterium;s__
OTU_1627	k__Bacteria;p__Lentisphaerae;c__[Lentisphaeria];o__Victivallales;f__;g__;s__
OTU_1628	k__Bacteria;p__Proteobacteria;c__Gammaproteobacteria
OTU_1629	k__Bacteria;p__Chloroflexi;c__Chloroflexi;o__Chloroflexales;f__Chloroflexaceae;g__;s__
OTU_163	k__Bacteria;p__Chloroflexi;c__Ellin6529;o__;f__;g__;s__
OTU_1630	k__Bacteria;p__Bacteroidetes;c__Sphingobacteriia;o__Sphingobacteriales;f__Chitinophagaceae;g__Chitinophaga;s__
OTU_1631	k__Bacteria;p__Actinobacteria;c__Acidimicrobiia;o__Acidimicrobiales;f__EB1017;g__;s__
OTU_1632	k__Bacteria;p__Proteobacteria;c__Deltaproteobacteria;o__Spirobacillales;f__;g__;s__
OTU_1633	k__Bacteria;p__Bacteroidetes;c__Sphingobacteriia;o__Sphingobacteriales;f__Saprospiraceae;g__;s__
OTU_1634	k__Bacteria;p__Actinobacteria;c__Actinobacteria;o__Actinomycetales;f__Actinomycetaceae;g__Actinomyces;s__
OTU_1635	k__Bacteria;p__Chloroflexi;c__Anaerolineae;o__S0208;f__;g__;s__
OTU_1636	k__Bacteria;p__Planctomycetes;c__Planctomycetia;o__Gemmatales;f__Gemmataceae;g__Gemmata;s__
OTU_1637	k__Bacteria;p__Acidobacteria;c__Acidobacteria-6;o__CCU21;f__;g__;s__
OTU_1638	k__Bacteria;p__Proteobacteria;c__Deltaproteobacteria;o__Myxococcales
OTU_1639	k__Bacteria;p__BRC1;c__PRR-11;o__;f__;g__;s__
OTU_164	k__Bacteria;p__Verrucomicrobia;c__Verrucomicrobiae;o__Verrucomicrobiales;f__Verrucomicrobiaceae;g__Luteolibacter;s__
OTU_1640	k__Bacteria;p__Proteobacteria;c__Deltaproteobacteria;o__Myxococcales
OTU_1641	k__Bacteria;p__Chloroflexi;c__Anaerolineae;o__GCA004;f__;g__;s__
OTU_1642	k__Bacteria;p__Acidobacteria;c__Acidobacteria;o__Acidobacteriales;f__Koribacteraceae;g__Candidatus Koribacter;s__
OTU_1643	k__Bacteria;p__Proteobacteria;c__Betaproteobacteria
OTU_1644	k__Bacteria;p__Proteobacteria;c__Gammaproteobacteria;o__Pseudomonadales;f__Moraxellaceae
OTU_1645	k__Bacteria;p__Bacteroidetes;c__Sphingobacteriia;o__Sphingobacteriales;f__Chitinophagaceae;g__Segetibacter;s__
OTU_1646	k__Bacteria;p__OP8;c__OP8_1;o__;f__;g__;s__
OTU_1647	k__Bacteria;p__Proteobacteria;c__Deltaproteobacteria;o__Syntrophobacterales;f__Syntrophobacteraceae;g__;s__
OTU_1648	k__Bacteria;p__Proteobacteria;c__Gammaproteobacteria;o__Xanthomonadales;f__Sinobacteraceae;g__;s__
OTU_1649	k__Bacteria;p__Firmicutes;c__Clostridia;o__Clostridiales;f__Lachnospiraceae;g__;s__
OTU_165	k__Bacteria;p__Firmicutes;c__Clostridia;o__Thermoanaerobacterales;f__Thermoanaerobacteraceae;g__;s__
OTU_1650	k__Bacteria;p__Actinobacteria;c__Thermoleophilia;o__Solirubrobacterales;f__;g__;s__
OTU_1651	k__Bacteria;p__Chloroflexi;c__TK17;o__S085;f__;g__;s__
OTU_1652	k__Bacteria;p__Planctomycetes;c__vadinHA49;o__DH61;f__;g__;s__
OTU_1653	k__Bacteria;p__Bacteroidetes;c__Bacteroidia;o__Bacteroidales;f__S24-7;g__;s__
OTU_1654	k__Bacteria;p__Actinobacteria;c__Acidimicrobiia;o__Acidimicrobiales;f__ZA3409c;g__;s__
OTU_1655	k__Bacteria;p__Actinobacteria;c__Rubrobacteria;o__Rubrobacterales;f__Rubrobacteraceae;g__Rubrobacter;s__
OTU_1656	k__Bacteria;p__Bacteroidetes;c__Bacteroidia;o__Bacteroidales;f__;g__;s__
OTU_1657	k__Bacteria;p__Firmicutes;c__Clostridia;o__Clostridiales;f__Ruminococcaceae
OTU_1658	k__Bacteria;p__Proteobacteria;c__Gammaproteobacteria;o__Oceanospirillales;f__Oceanospirillaceae;g__Oceanospirillum;s__
OTU_1659	k__Bacteria;p__Firmicutes;c__Bacilli;o__Bacillales;f__Listeriaceae;g__Brochothrix;s__
OTU_166	k__Bacteria;p__Proteobacteria;c__Deltaproteobacteria
OTU_1660	k__Bacteria;p__Proteobacteria;c__Alphaproteobacteria;o__Rhizobiales;f__Rhizobiaceae;g__Agrobacterium;s__
OTU_1661	k__Bacteria;p__Proteobacteria;c__Alphaproteobacteria;o__Rhizobiales;f__Rhodobiaceae;g__;s__
OTU_1662	k__Bacteria;p__NKB19;c__;o__;f__;g__;s__
OTU_1663	k__Bacteria;p__Chloroflexi;c__Anaerolineae;o__GCA004;f__;g__;s__
OTU_1664	k__Bacteria
OTU_1665	k__Archaea;p__Crenarchaeota;c__MBGA;o__;f__;g__;s__
OTU_1666	k__Bacteria;p__Firmicutes;c__Clostridia;o__Clostridiales;f__Ruminococcaceae
OTU_1667	k__Bacteria;p__Chloroflexi;c__Chloroflexi;o__Chloroflexales;f__Oscillochloridaceae;g__Oscillochloris;s__
OTU_1668	k__Bacteria;p__Bacteroidetes;c__Sphingobacteriia;o__Sphingobacteriales;f__Chitinophagaceae
OTU_1669	k__Bacteria;p__Acidobacteria;c__Chloracidobacteria;o__;f__;g__;s__
OTU_167	k__Bacteria;p__Verrucomicrobia;c__Verrucomicrobiae;o__Verrucomicrobiales;f__Verrucomicrobiaceae;g__Akkermansia;s__
OTU_1670	k__Bacteria;p__Bacteroidetes;c__Flavobacteriia;o__;f__;g__;s__
OTU_1671	k__Bacteria;p__Proteobacteria;c__Gammaproteobacteria
OTU_1672	k__Bacteria;p__Bacteroidetes;c__Sphingobacteriia;o__Sphingobacteriales;f__Saprospiraceae;g__;s__
OTU_1673	k__Bacteria;p__Proteobacteria;c__Deltaproteobacteria;o__Desulfobacterales;f__Desulfobulbaceae;g__;s__
OTU_1674	k__Bacteria;p__Bacteroidetes;c__Sphingobacteriia;o__Sphingobacteriales
OTU_1675	k__Bacteria;p__Actinobacteria;c__Thermoleophilia;o__Gaiellales;f__Gaiellaceae;g__;s__
OTU_1676	k__Bacteria;p__Proteobacteria;c__Alphaproteobacteria;o__Rhizobiales;f__Hyphomicrobiaceae;g__;s__
OTU_1677	k__Bacteria;p__WS3;c__PRR-12;o__Sediment-1;f__PRR-10;g__;s__
OTU_1678	k__Bacteria;p__Chloroflexi;c__Anaerolineae;o__envOPS12;f__;g__;s__
OTU_1679	k__Bacteria;p__Firmicutes;c__Clostridia;o__Clostridiales;f__Ruminococcaceae;g__Oscillospira;s__
OTU_168	k__Bacteria;p__Bacteroidetes;c__Bacteroidia;o__Bacteroidales;f__Rikenellaceae;g__;s__
OTU_1680	k__Bacteria;p__Actinobacteria;c__Thermoleophilia;o__Solirubrobacterales;f__;g__;s__
OTU_1681	k__Bacteria;p__Gemmatimonadetes;c__Gemm-4;o__;f__;g__;s__
OTU_1682	k__Bacteria;p__Gemmatimonadetes;c__Gemm-1;o__;f__;g__;s__
OTU_1683	k__Bacteria
OTU_1684	k__Bacteria;p__Firmicutes;c__Bacilli;o__Bacillales;f__Bacillaceae
OTU_1685	k__Bacteria;p__Chloroflexi;c__Anaerolineae;o__Anaerolineales;f__Anaerolinaceae;g__WCHB1-05;s__
OTU_1686	k__Bacteria
OTU_1687	k__Bacteria;p__Bacteroidetes;c__Bacteroidia;o__Bacteroidales;f__;g__;s__
OTU_1688	k__Bacteria
OTU_1689	k__Bacteria
OTU_169	k__Bacteria;p__Proteobacteria;c__Betaproteobacteria;o__Burkholderiales;f__Burkholderiaceae;g__Salinispora;s__tropica
OTU_1690	k__Bacteria;p__Proteobacteria;c__Epsilonproteobacteria;o__Campylobacterales;f__Helicobacteraceae;g__Helicobacter;s__
OTU_1691	k__Bacteria;p__Firmicutes;c__Bacilli;o__Lactobacillales;f__Lactobacillaceae;g__Lactobacillus
OTU_1692	k__Bacteria;p__Firmicutes;c__Clostridia;o__Clostridiales;f__Peptostreptococcaceae;g__;s__
OTU_1693	k__Bacteria;p__Proteobacteria;c__Betaproteobacteria;o__Procabacteriales;f__Procabacteriaceae;g__;s__
OTU_1694	k__Bacteria;p__Firmicutes;c__Clostridia;o__Clostridiales;f__Veillonellaceae;g__Megamonas;s__
OTU_1695	k__Bacteria;p__Proteobacteria;c__Betaproteobacteria;o__Rhodocyclales;f__Rhodocyclaceae;g__Methyloversatilis;s__
OTU_1696	k__Bacteria;p__Firmicutes;c__Clostridia;o__Coriobacteriales;f__Coriobacteriaceae;g__Collinsella;s__stercoris
OTU_1697	k__Bacteria;p__Proteobacteria;c__Gammaproteobacteria
OTU_1698	k__Bacteria;p__Actinobacteria;c__MB-A2-108;o__;f__;g__;s__
OTU_1699	k__Bacteria;p__Proteobacteria;c__Deltaproteobacteria;o__FAC87;f__;g__;s__
OTU_17	k__Bacteria;p__Firmicutes;c__Clostridia;o__Clostridiales;f__Lachnospiraceae;g__;s__
OTU_170	k__Bacteria;p__Bacteroidetes;c__Bacteroidia;o__Bacteroidales;f__Prevotellaceae;g__Prevotella;s__
OTU_1700	k__Bacteria;p__Proteobacteria;c__Gammaproteobacteria
OTU_1701	k__Bacteria;p__Gemmatimonadetes;c__Gemmatimonadetes;o__;f__;g__;s__
OTU_1702	k__Bacteria;p__Proteobacteria;c__Deltaproteobacteria;o__Myxococcales;f__Polyangiaceae
OTU_1703	k__Bacteria;p__Proteobacteria;c__Gammaproteobacteria;o__Enterobacteriales;f__Enterobacteriaceae
OTU_1704	k__Bacteria;p__Firmicutes;c__Clostridia;o__Clostridiales;f__Ruminococcaceae;g__Oscillospira;s__
OTU_1705	k__Bacteria;p__Firmicutes;c__Clostridia;o__Clostridiales;f__Ruminococcaceae
OTU_1706	k__Bacteria;p__Firmicutes;c__Bacilli;o__Bacillales;f__Bacillaceae;g__Bacillus
OTU_1707	k__Bacteria;p__Verrucomicrobia;c__[Spartobacteria];o__[Chthoniobacterales];f__[Chthoniobacteraceae];g__DA101;s__
OTU_1708	k__Bacteria;p__Actinobacteria;c__Actinobacteria;o__Actinomycetales;f__ACK-M1;g__;s__
OTU_1709	k__Bacteria;p__Proteobacteria;c__Gammaproteobacteria;o__Xanthomonadales;f__Xanthomonadaceae
OTU_171	k__Bacteria;p__Bacteroidetes;c__Bacteroidia;o__Bacteroidales;f__[Paraprevotellaceae];g__[Prevotella];s__
OTU_1710	k__Bacteria;p__Firmicutes;c__Clostridia;o__;f__;g__;s__
OTU_1711	k__Bacteria;p__Firmicutes;c__Erysipelotrichi;o__Erysipelotrichales;f__Erysipelotrichaceae;g__Allobaculum;s__
OTU_1712	k__Bacteria;p__Cyanobacteria;c__Chloroplast;o__Streptophyta;f__;g__;s__
OTU_1713	k__Bacteria;p__Firmicutes;c__Clostridia;o__Clostridiales;f__Ruminococcaceae
OTU_1714	k__Bacteria;p__Verrucomicrobia;c__Verrucomicrobiae;o__Verrucomicrobiales;f__Verrucomicrobiaceae;g__Akkermansia;s__
OTU_1715	k__Bacteria;p__Firmicutes;c__Clostridia;o__Clostridiales;f__Lachnospiraceae;g__;s__
OTU_1716	k__Bacteria;p__Bacteroidetes;c__Flavobacteriia;o__Flavobacteriales;f__Flavobacteriaceae;g__Mesonia;s__
OTU_1717	k__Bacteria;p__Chlamydiae;c__Chlamydiia;o__Chlamydiales
OTU_1718	k__Bacteria;p__Proteobacteria;c__Alphaproteobacteria;o__Rhizobiales;f__Methylobacteriaceae;g__;s__
OTU_1719	k__Bacteria;p__Proteobacteria;c__Betaproteobacteria;o__Rhodocyclales;f__Rhodocyclaceae;g__Dechloromonas;s__
OTU_172	k__Bacteria;p__Planctomycetes;c__BD7-11;o__;f__;g__;s__
OTU_1720	k__Bacteria;p__Acidobacteria;c__Sva0725;o__Sva0725;f__;g__;s__
OTU_1721	k__Bacteria;p__Proteobacteria;c__Deltaproteobacteria;o__Desulfovibrionales;f__Desulfovibrionaceae;g__Desulfovibrio;s__
OTU_1722	k__Bacteria;p__Chloroflexi;c__Anaerolineae;o__Anaerolineales;f__Anaerolinaceae;g__T78;s__
OTU_1723	k__Bacteria;p__Proteobacteria;c__Gammaproteobacteria
OTU_1724	k__Bacteria;p__Proteobacteria;c__Deltaproteobacteria
OTU_1725	k__Bacteria;p__Proteobacteria;c__Deltaproteobacteria;o__Syntrophobacterales;f__Syntrophobacteraceae;g__Syntrophobacter;s__
OTU_1726	k__Bacteria;p__Acidobacteria;c__Solibacteres;o__Solibacterales;f__Solibacteraceae;g__Candidatus Solibacter;s__
OTU_1727	k__Bacteria;p__Bacteroidetes;c__Sphingobacteriia;o__Sphingobacteriales;f__Sphingobacteriaceae;g__;s__
OTU_1728	k__Bacteria;p__Verrucomicrobia;c__[Pedosphaerae];o__[Pedosphaerales];f__;g__;s__
OTU_1729	k__Bacteria;p__Chloroflexi;c__Ktedonobacteria;o__Thermogemmatisporales;f__Thermogemmatisporaceae;g__;s__
OTU_173	k__Bacteria;p__Proteobacteria;c__Alphaproteobacteria;o__Caulobacterales;f__Caulobacteraceae;g__Phenylobacterium;s__
OTU_1730	k__Bacteria;p__Chloroflexi;c__Anaerolineae;o__DRC31;f__;g__;s__
OTU_1731	k__Bacteria;p__Bacteroidetes;c__Sphingobacteriia;o__Sphingobacteriales;f__;g__;s__
OTU_1732	k__Bacteria;p__Acidobacteria;c__iii1-8;o__SJA-36;f__;g__;s__
OTU_1733	k__Bacteria;p__Proteobacteria;c__Alphaproteobacteria;o__Rhodospirillales;f__Rhodospirillaceae
OTU_1734	k__Bacteria;p__Gemmatimonadetes;c__Gemmatimonadetes;o__;f__;g__;s__
OTU_1735	k__Bacteria;p__Acidobacteria;c__BPC102;o__;f__;g__;s__
OTU_1736	k__Bacteria;p__Proteobacteria;c__Alphaproteobacteria;o__Caulobacterales;f__Caulobacteraceae;g__Asticcacaulis
OTU_1737	k__Bacteria;p__Bacteroidetes;c__Flavobacteriia;o__;f__;g__;s__
OTU_1738	k__Bacteria;p__Acidobacteria;c__;o__;f__;g__;s__
OTU_1739	k__Bacteria;p__Cyanobacteria;c__Synechococcophycideae;o__Pseudanabaenales;f__Pseudanabaenaceae;g__;s__
OTU_174	k__Bacteria;p__FCPU426;c__;o__;f__;g__;s__
OTU_1740	k__Bacteria;p__Chloroflexi;c__Anaerolineae;o__SBR1031;f__oc28;g__;s__
OTU_1741	k__Bacteria;p__OD1;c__ZB2;o__;f__;g__;s__
OTU_1742	k__Bacteria;p__Planctomycetes;c__Planctomycetia;o__Gemmatales;f__Gemmataceae;g__;s__
OTU_1743	k__Bacteria;p__Firmicutes;c__Bacilli;o__Lactobacillales;f__Lactobacillaceae;g__;s__
OTU_1744	k__Bacteria;p__Proteobacteria
OTU_1745	k__Bacteria;p__Bacteroidetes;c__Bacteroidia;o__Bacteroidales;f__Prevotellaceae;g__Prevotella;s__
OTU_1746	k__Bacteria;p__Chlorobi;c__SJA-28;o__;f__;g__;s__
OTU_1747	k__Bacteria;p__Proteobacteria;c__Gammaproteobacteria;o__HTCC2188;f__HTCC2188;g__HTCC;s__
OTU_1748	k__Bacteria;p__Firmicutes;c__Clostridia;o__Clostridiales;f__Ruminococcaceae;g__Oscillospira;s__
OTU_1749	k__Bacteria;p__Proteobacteria;c__Alphaproteobacteria;o__Rhodobacterales;f__Rhodobacteraceae
OTU_175	k__Bacteria;p__Proteobacteria;c__Deltaproteobacteria;o__Bdellovibrionales;f__Bacteriovoracaceae;g__;s__
OTU_1750	k__Bacteria;p__Firmicutes;c__Clostridia;o__Clostridiales;f__Ruminococcaceae;g__Ruminococcus;s__flavefaciens
OTU_1751	k__Bacteria;p__Firmicutes;c__Clostridia;o__Coriobacteriales;f__Coriobacteriaceae;g__;s__
OTU_1752	k__Bacteria;p__Proteobacteria;c__Gammaproteobacteria;o__Xanthomonadales;f__Sinobacteraceae;g__;s__
OTU_1753	k__Bacteria;p__Proteobacteria;c__Gammaproteobacteria;o__Xanthomonadales;f__Xanthomonadaceae;g__;s__
OTU_1754	k__Bacteria;p__Gemmatimonadetes;c__Gemm-1;o__;f__;g__;s__
OTU_1755	k__Bacteria;p__Bacteroidetes;c__Bacteroidia;o__Bacteroidales;f__[Barnesiellaceae];g__;s__
OTU_1756	k__Bacteria;p__Proteobacteria;c__Deltaproteobacteria;o__PB19;f__;g__;s__
OTU_1757	k__Bacteria;p__Proteobacteria;c__Betaproteobacteria;o__SC-I-84;f__;g__;s__
OTU_1758	k__Bacteria;p__Proteobacteria;c__Alphaproteobacteria;o__Rickettsiales;f__mitochondria;g__;s__
OTU_1759	k__Bacteria;p__Proteobacteria;c__Betaproteobacteria;o__Burkholderiales;f__Alcaligenaceae;g__;s__
OTU_176	k__Bacteria;p__Firmicutes;c__Clostridia;o__Clostridiales;f__Clostridiaceae;g__;s__
OTU_1760	k__Bacteria;p__Firmicutes;c__Clostridia;o__Clostridiales;f__Lachnospiraceae;g__Coprococcus;s__catus
OTU_1761	k__Bacteria;p__Firmicutes;c__Clostridia;o__Clostridiales;f__Lachnospiraceae
OTU_1762	k__Bacteria;p__Bacteroidetes;c__Bacteroidia;o__Bacteroidales;f__Prevotellaceae;g__Prevotella;s__pallens
OTU_1763	k__Bacteria;p__Nitrospirae;c__Nitrospira;o__Nitrospirales;f__Nitrospiraceae;g__Nitrospira;s__
OTU_1764	k__Bacteria;p__Proteobacteria;c__Betaproteobacteria;o__Ellin6067;f__;g__;s__
OTU_1765	k__Bacteria;p__Actinobacteria;c__Actinobacteria;o__Actinomycetales;f__Thermomonosporaceae;g__Actinocorallia;s__
OTU_1766	k__Bacteria;p__Planctomycetes;c__Planctomycetia;o__Planctomycetales;f__Planctomycetaceae;g__Planctomyces;s__
OTU_1767	k__Bacteria;p__Firmicutes;c__Clostridia;o__Clostridiales;f__Ruminococcaceae;g__;s__
OTU_1768	k__Bacteria;p__Bacteroidetes;c__Bacteroidia;o__Bacteroidales;f__Bacteroidaceae;g__Bacteroides;s__
OTU_1769	k__Bacteria;p__Proteobacteria;c__Alphaproteobacteria;o__Rhizobiales;f__Hyphomicrobiaceae;g__Hyphomicrobium;s__
OTU_177	k__Bacteria;p__Acidobacteria;c__Acidobacteria-2;o__;f__;g__;s__
OTU_1770	k__Bacteria;p__Proteobacteria;c__Betaproteobacteria
OTU_1771	k__Bacteria;p__Planctomycetes;c__Planctomycetia;o__Pirellulales;f__Pirellulaceae;g__;s__
OTU_1772	k__Bacteria;p__Proteobacteria;c__Alphaproteobacteria
OTU_1773	k__Bacteria;p__Actinobacteria;c__Acidimicrobiia;o__Acidimicrobiales;f__koll13;g__;s__
OTU_1774	k__Bacteria;p__Chlorobi;c__BSV26;o__A89;f__;g__;s__
OTU_1775	k__Bacteria;p__Proteobacteria;c__Deltaproteobacteria
OTU_1776	k__Bacteria;p__Planctomycetes;c__Planctomycetia;o__Gemmatales;f__Gemmataceae;g__;s__
OTU_1777	k__Bacteria;p__Gemmatimonadetes;c__Gemmatimonadetes;o__;f__;g__;s__
OTU_1778	k__Bacteria;p__Acidobacteria;c__Acidobacteria-2;o__;f__;g__;s__
OTU_1779	k__Archaea;p__Crenarchaeota;c__Thaumarchaeota;o__Cenarchaeales;f__SAGMA-X;g__;s__
OTU_178	k__Bacteria;p__Chloroflexi;c__Ellin6529;o__;f__;g__;s__
OTU_1780	k__Bacteria;p__Chlorobi;c__OPB56;o__;f__;g__;s__
OTU_1781	k__Bacteria;p__Chloroflexi;c__Ktedonobacteria;o__Thermogemmatisporales;f__Thermogemmatisporaceae;g__;s__
OTU_1782	k__Bacteria;p__Proteobacteria;c__Deltaproteobacteria;o__Desulfobacterales;f__Desulfobulbaceae;g__Desulfotalea;s__
OTU_1783	k__Bacteria;p__Firmicutes;c__Clostridia;o__Clostridiales;f__Clostridiaceae;g__;s__
OTU_1784	k__Bacteria;p__Proteobacteria;c__Gammaproteobacteria;o__Xanthomonadales;f__Xanthomonadaceae;g__;s__
OTU_1785	k__Bacteria;p__Actinobacteria;c__Actinobacteria;o__Actinomycetales;f__;g__;s__
OTU_1786	k__Bacteria;p__Actinobacteria;c__Actinobacteria;o__Actinomycetales;f__Corynebacteriaceae;g__Corynebacterium;s__
OTU_1787	k__Bacteria;p__Firmicutes;c__Clostridia;o__Clostridiales;f__Lachnospiraceae
OTU_1788	k__Bacteria;p__Chloroflexi;c__Ellin6529;o__;f__;g__;s__
OTU_1789	k__Bacteria
OTU_179	k__Bacteria;p__Proteobacteria;c__Gammaproteobacteria
OTU_1790	k__Bacteria;p__Proteobacteria;c__Deltaproteobacteria;o__MIZ46;f__;g__;s__
OTU_1791	k__Bacteria
OTU_1792	k__Bacteria;p__Proteobacteria;c__Betaproteobacteria;o__MND1;f__;g__;s__
OTU_1793	k__Bacteria;p__Gemmatimonadetes;c__Gemm-3;o__;f__;g__;s__
OTU_1794	k__Bacteria;p__Acidobacteria;c__Chloracidobacteria;o__;f__;g__;s__
OTU_1795	k__Bacteria;p__Proteobacteria;c__Deltaproteobacteria;o__Syntrophobacterales;f__Desulfobacteraceae;g__;s__
OTU_1796	k__Bacteria
OTU_1797	k__Bacteria;p__Bacteroidetes;c__Bacteroidia;o__Bacteroidales;f__;g__;s__
OTU_1798	k__Bacteria;p__Proteobacteria;c__Alphaproteobacteria;o__Caulobacterales;f__Caulobacteraceae;g__;s__
OTU_1799	k__Bacteria;p__Proteobacteria;c__Epsilonproteobacteria;o__Campylobacterales;f__Helicobacteraceae;g__Sulfuricurvum;s__kujiense
OTU_18	k__Bacteria;p__Firmicutes;c__Clostridia;o__Coriobacteriales;f__;g__;s__
OTU_180	k__Bacteria;p__Actinobacteria;c__Nitriliruptoria;o__Euzebyales;f__Euzebyaceae;g__Euzebya;s__
OTU_1800	k__Bacteria;p__Nitrospirae;c__Nitrospira;o__Nitrospirales;f__Nitrospiraceae;g__JG37-AG-70;s__
OTU_1801	k__Bacteria;p__Acidobacteria;c__iii1-8;o__DS-18;f__;g__;s__
OTU_1802	k__Bacteria;p__Actinobacteria;c__Thermoleophilia;o__Gaiellales;f__Gaiellaceae;g__;s__
OTU_1803	k__Bacteria;p__Gemmatimonadetes;c__JL-ETNP-Z39;o__;f__;g__;s__
OTU_1804	k__Bacteria;p__Proteobacteria;c__Alphaproteobacteria;o__Rhodospirillales;f__Acetobacteraceae;g__;s__
OTU_1805	k__Bacteria;p__Proteobacteria;c__Alphaproteobacteria;o__Rickettsiales;f__AEGEAN_112;g__;s__
OTU_1806	k__Bacteria;p__Acidobacteria;c__TM1;o__;f__;g__;s__
OTU_1807	k__Bacteria;p__Firmicutes;c__Bacilli;o__Bacillales
OTU_1808	k__Bacteria;p__WS3;c__PRR-12;o__Sediment-1;f__PRR-10;g__;s__
OTU_1809	k__Bacteria;p__WS4;c__;o__;f__;g__;s__
OTU_181	k__Bacteria;p__Chlorobi;c__SJA-28;o__;f__;g__;s__
OTU_1810	k__Bacteria;p__Chloroflexi;c__Anaerolineae;o__SHA-20;f__;g__;s__
OTU_1811	k__Bacteria;p__Firmicutes;c__Bacilli;o__Bacillales;f__Paenibacillaceae;g__Paenibacillus
OTU_1812	k__Bacteria;p__Bacteroidetes;c__Sphingobacteriia;o__Sphingobacteriales;f__Chitinophagaceae;g__Flavisolibacter;s__
OTU_1813	k__Bacteria;p__WPS-2;c__;o__;f__;g__;s__
OTU_1814	k__Bacteria;p__Bacteroidetes;c__Bacteroidia;o__Bacteroidales;f__;g__;s__
OTU_1815	k__Bacteria
OTU_1816	k__Bacteria;p__Cyanobacteria;c__Chloroplast;o__Stramenopiles;f__;g__;s__
OTU_1817	Unclassified
OTU_1818	k__Bacteria;p__Proteobacteria;c__Betaproteobacteria;o__SC-I-84;f__;g__;s__
OTU_1819	k__Bacteria;p__Firmicutes;c__Bacilli;o__Bacillales;f__Paenibacillaceae
OTU_182	k__Bacteria;p__SBR1093;c__VHS-B5-50;o__;f__;g__;s__
OTU_1820	k__Bacteria;p__Planctomycetes;c__OM190;o__agg27;f__;g__;s__
OTU_1821	k__Bacteria;p__Chlorobi;c__Ignavibacteria;o__Ignavibacteriales;f__Ignavibacteriaceae;g__;s__
OTU_1822	k__Bacteria;p__Verrucomicrobia;c__Verrucomicrobiae;o__Verrucomicrobiales;f__Verrucomicrobiaceae;g__;s__
OTU_1823	k__Bacteria;p__Planctomycetes;c__Phycisphaerae;o__Phycisphaerales;f__;g__;s__
OTU_1824	k__Bacteria;p__Proteobacteria;c__Deltaproteobacteria;o__Myxococcales;f__OM27;g__;s__
OTU_1825	k__Bacteria
OTU_1826	k__Bacteria;p__Gemmatimonadetes;c__Gemm-5;o__;f__;g__;s__
OTU_1827	k__Bacteria
OTU_1828	k__Bacteria;p__Chloroflexi;c__Anaerolineae;o__OPB11;f__;g__;s__
OTU_1829	k__Bacteria;p__Proteobacteria;c__Gammaproteobacteria;o__Legionellales
OTU_183	k__Bacteria;p__Proteobacteria;c__Alphaproteobacteria;o__Rhodobacterales;f__Rhodobacteraceae;g__Rubellimicrobium;s__
OTU_1830	k__Bacteria;p__Proteobacteria;c__Betaproteobacteria;o__Nitrosomonadales;f__Nitrosomonadaceae;g__;s__
OTU_1831	k__Bacteria;p__Nitrospirae;c__Nitrospira;o__Nitrospirales;f__;g__;s__
OTU_1832	k__Bacteria;p__Firmicutes;c__Clostridia;o__Clostridiales;f__Ruminococcaceae;g__Oscillospira;s__
OTU_1833	k__Bacteria;p__Firmicutes;c__Clostridia;o__Clostridiales;f__Clostridiaceae;g__;s__
OTU_1834	k__Bacteria;p__Proteobacteria;c__Deltaproteobacteria;o__Syntrophobacterales;f__Syntrophobacteraceae
OTU_1835	k__Bacteria;p__Chloroflexi;c__Thermomicrobia;o__JG30-KF-CM45;f__;g__;s__
OTU_1836	k__Bacteria;p__Actinobacteria;c__Thermoleophilia;o__Gaiellales;f__;g__;s__
OTU_1837	k__Bacteria;p__Proteobacteria;c__Alphaproteobacteria;o__Rhodospirillales;f__Rhodospirillaceae
OTU_1838	k__Bacteria;p__Proteobacteria;c__Deltaproteobacteria;o__Myxococcales;f__Haliangiaceae;g__Haliangium;s__
OTU_1839	k__Bacteria;p__Actinobacteria;c__Actinobacteria;o__Actinomycetales;f__Mycobacteriaceae;g__Mycobacterium;s__
OTU_184	k__Bacteria;p__WS3;c__PRR-12;o__Sediment-1;f__PRR-10;g__;s__
OTU_1840	k__Bacteria;p__Chloroflexi;c__Anaerolineae;o__SBR1031;f__A4b;g__;s__
OTU_1841	k__Bacteria;p__Proteobacteria;c__Gammaproteobacteria
OTU_1842	k__Bacteria;p__Nitrospirae;c__Nitrospira;o__Nitrospirales;f__Thermodesulfovibrionaceae;g__HB118;s__
OTU_1843	k__Bacteria;p__Chloroflexi;c__Anaerolineae;o__SBR1031;f__A4b;g__;s__
OTU_1844	k__Bacteria;p__Planctomycetes;c__C6;o__MVS-107;f__;g__;s__
OTU_1845	k__Bacteria;p__Bacteroidetes;c__Sphingobacteriia;o__Sphingobacteriales;f__Ekhidnaceae;g__Ekhidna;s__
OTU_1846	k__Bacteria;p__Proteobacteria;c__Deltaproteobacteria
OTU_1847	k__Bacteria;p__Proteobacteria;c__Alphaproteobacteria;o__Rhodospirillales;f__Rhodospirillaceae
OTU_1848	k__Bacteria;p__Bacteroidetes;c__Sphingobacteriia;o__Sphingobacteriales;f__;g__;s__
OTU_1849	k__Bacteria;p__Firmicutes;c__Clostridia;o__Clostridiales;f__Syntrophomonadaceae;g__Syntrophomonas;s__
OTU_185	k__Bacteria;p__Proteobacteria;c__Deltaproteobacteria;o__Bdellovibrionales;f__Bdellovibrionaceae;g__Bdellovibrio;s__
OTU_1850	k__Bacteria;p__Proteobacteria;c__Gammaproteobacteria;o__Xanthomonadales;f__Xanthomonadaceae;g__;s__
OTU_1851	k__Bacteria;p__Proteobacteria;c__Betaproteobacteria;o__Burkholderiales;f__Comamonadaceae
OTU_1852	k__Bacteria
OTU_1853	k__Bacteria;p__Firmicutes;c__Bacilli;o__Bacillales;f__Paenibacillaceae;g__Brevibacillus;s__
OTU_1854	k__Bacteria;p__Proteobacteria;c__Gammaproteobacteria;o__Alteromonadales;f__Alteromonadaceae;g__nsmpVI18;s__
OTU_1855	k__Bacteria;p__Firmicutes;c__Clostridia;o__Clostridiales;f__Ruminococcaceae
OTU_1856	k__Bacteria;p__Firmicutes;c__Clostridia;o__Clostridiales;f__Ruminococcaceae
OTU_1857	k__Bacteria;p__Bacteroidetes
OTU_1858	k__Bacteria;p__Proteobacteria;c__Betaproteobacteria;o__Rhodocyclales;f__Rhodocyclaceae
OTU_1859	k__Bacteria;p__Chlorobi;c__SJA-28;o__;f__;g__;s__
OTU_186	k__Bacteria;p__Proteobacteria;c__Deltaproteobacteria
OTU_1860	k__Bacteria;p__Actinobacteria;c__Thermoleophilia;o__Solirubrobacterales;f__;g__;s__
OTU_1861	k__Bacteria;p__OP8;c__;o__;f__;g__;s__
OTU_1862	k__Bacteria;p__Chloroflexi;c__Anaerolineae;o__GCA004;f__;g__;s__
OTU_1863	k__Bacteria;p__Bacteroidetes;c__Bacteroidia;o__Bacteroidales;f__Bacteroidaceae;g__Bacteroides;s__
OTU_1864	k__Bacteria;p__Bacteroidetes;c__Sphingobacteriia;o__Sphingobacteriales;f__Flexibacteraceae;g__Spirosoma;s__
OTU_1865	k__Bacteria
OTU_1866	k__Bacteria;p__Proteobacteria;c__Gammaproteobacteria;o__Pseudomonadales;f__Moraxellaceae
OTU_1867	k__Bacteria;p__Proteobacteria;c__Gammaproteobacteria;o__Oceanospirillales;f__Alcanivoracaceae;g__Alcanivorax;s__
OTU_1868	k__Bacteria;p__Firmicutes;c__Clostridia;o__Clostridiales
OTU_1869	k__Bacteria;p__Cyanobacteria;c__4C0d-2;o__YS2;f__;g__;s__
OTU_187	k__Bacteria;p__Firmicutes;c__Clostridia;o__Coriobacteriales;f__Coriobacteriaceae;g__;s__
OTU_1870	k__Bacteria;p__Gemmatimonadetes;c__Gemmatimonadetes
OTU_1871	k__Bacteria;p__Proteobacteria;c__Gammaproteobacteria;o__Methylococcales
OTU_1872	k__Bacteria;p__Proteobacteria;c__Alphaproteobacteria;o__Rhodobacterales;f__Rhodobacteraceae
OTU_1873	k__Bacteria;p__Chloroflexi;c__Anaerolineae;o__GCA004;f__;g__;s__
OTU_1874	k__Bacteria;p__Verrucomicrobia;c__Verruco-5;o__LD1-PB3;f__;g__;s__
OTU_1875	k__Bacteria;p__Proteobacteria;c__Deltaproteobacteria;o__NB1-j
OTU_1876	k__Bacteria;p__Bacteroidetes;c__Sphingobacteriia;o__Sphingobacteriales;f__;g__;s__
OTU_1877	k__Bacteria;p__Proteobacteria;c__Betaproteobacteria;o__SC-I-84;f__;g__;s__
OTU_1878	k__Bacteria;p__SR1;c__;o__;f__;g__;s__
OTU_1879	k__Bacteria
OTU_188	k__Bacteria;p__OD1;c__ZB2;o__;f__;g__;s__
OTU_1880	k__Bacteria;p__Actinobacteria;c__Actinobacteria;o__Actinomycetales
OTU_1881	k__Bacteria;p__Chloroflexi
OTU_1882	k__Bacteria;p__Bacteroidetes;c__Flavobacteriia;o__Flavobacteriales;f__;g__;s__
OTU_1883	k__Bacteria;p__Bacteroidetes;c__Sphingobacteriia;o__Sphingobacteriales;f__Chitinophagaceae;g__;s__
OTU_1884	k__Bacteria;p__Chloroflexi;c__Anaerolineae;o__MSB-1E9;f__;g__;s__
OTU_1885	k__Bacteria;p__Firmicutes;c__Clostridia;o__Clostridiales;f__Lachnospiraceae
OTU_1886	k__Bacteria;p__Proteobacteria;c__Deltaproteobacteria;o__Desulfuromonadales;f__Pelobacteraceae;g__;s__
OTU_1887	k__Bacteria;p__Bacteroidetes;c__Sphingobacteriia;o__Sphingobacteriales;f__Chitinophagaceae;g__;s__
OTU_1888	k__Bacteria;p__Firmicutes;c__Erysipelotrichi;o__Erysipelotrichales;f__Erysipelotrichaceae;g__Allobaculum;s__
OTU_1889	k__Bacteria;p__Proteobacteria;c__Alphaproteobacteria;o__Caulobacterales;f__Caulobacteraceae;g__Phenylobacterium;s__
OTU_189	k__Bacteria;p__Chloroflexi;c__SAR202;o__;f__;g__;s__
OTU_1890	k__Bacteria;p__Bacteroidetes;c__Sphingobacteriia;o__Sphingobacteriales;f__;g__;s__
OTU_1891	k__Bacteria;p__Cyanobacteria;c__Synechococcophycideae;o__Pseudanabaenales;f__Pseudanabaenaceae;g__Pseudanabaena;s__
OTU_1892	k__Bacteria;p__Verrucomicrobia;c__Verrucomicrobiae;o__Verrucomicrobiales;f__Verrucomicrobiaceae;g__Persicirhabdus;s__
OTU_1893	k__Bacteria;p__Proteobacteria;c__Gammaproteobacteria;o__Enterobacteriales;f__Enterobacteriaceae;g__Buchnera;s__
OTU_1894	k__Bacteria
OTU_1895	k__Bacteria;p__Acidobacteria;c__Acidobacteria-6;o__iii1-15;f__;g__;s__
OTU_1896	k__Bacteria;p__Proteobacteria;c__Alphaproteobacteria;o__Rhodospirillales;f__Acetobacteraceae;g__Roseomonas;s__mucosa
OTU_1897	k__Bacteria;p__Nitrospirae;c__Nitrospira;o__Nitrospirales;f__Thermodesulfovibrionaceae;g__;s__
OTU_1898	k__Bacteria;p__Proteobacteria;c__Gammaproteobacteria;o__Xanthomonadales;f__Xanthomonadaceae;g__Thermomonas;s__
OTU_1899	k__Bacteria;p__Firmicutes
OTU_19	k__Bacteria;p__Bacteroidetes;c__Sphingobacteriia;o__Sphingobacteriales;f__;g__;s__
OTU_190	k__Bacteria;p__Bacteroidetes;c__Sphingobacteriia;o__Sphingobacteriales;f__Saprospiraceae;g__;s__
OTU_1900	k__Bacteria;p__Gemmatimonadetes;c__Gemmatimonadetes;o__;f__;g__;s__
OTU_1901	k__Bacteria;p__Proteobacteria;c__Gammaproteobacteria;o__HTCC2188;f__HTCC2089;g__;s__
OTU_1902	k__Bacteria;p__Planctomycetes;c__Planctomycetia;o__Pirellulales;f__Pirellulaceae;g__Pirellula
OTU_1903	k__Bacteria;p__Planctomycetes;c__Planctomycetia;o__Gemmatales;f__Gemmataceae;g__;s__
OTU_1904	k__Bacteria;p__Verrucomicrobia;c__Verruco-5;o__WCHB1-41;f__RFP12;g__;s__
OTU_1905	k__Bacteria;p__Proteobacteria;c__Gammaproteobacteria;o__Alteromonadales;f__Alteromonadaceae;g__Microbulbifer;s__
OTU_1906	k__Bacteria;p__Proteobacteria;c__Betaproteobacteria;o__SC-I-84;f__;g__;s__
OTU_1907	k__Bacteria;p__Proteobacteria;c__Deltaproteobacteria;o__GMD14H09;f__;g__;s__
OTU_1908	k__Bacteria;p__OP1;c__MSBL6;o__;f__;g__;s__
OTU_1909	k__Bacteria;p__Chloroflexi;c__Anaerolineae;o__Anaerolineales;f__Anaerolinaceae
OTU_191	k__Bacteria;p__Proteobacteria;c__Deltaproteobacteria;o__Desulfuromonadales
OTU_1910	k__Bacteria;p__Acidobacteria;c__Acidobacteria;o__Acidobacteriales;f__Acidobacteriaceae
OTU_1911	k__Bacteria;p__Firmicutes;c__Clostridia;o__Clostridiales;f__Clostridiaceae;g__;s__
OTU_1912	k__Bacteria;p__Verrucomicrobia;c__Verruco-5
OTU_1913	k__Bacteria;p__Bacteroidetes;c__Bacteroidia;o__Bacteroidales;f__S24-7;g__;s__
OTU_1914	k__Bacteria;p__Firmicutes;c__Bacilli;o__Lactobacillales;f__Aerococcaceae;g__;s__
OTU_1915	k__Bacteria;p__Bacteroidetes;c__Flavobacteriia;o__;f__;g__;s__
OTU_1916	k__Bacteria;p__Proteobacteria;c__Gammaproteobacteria;o__Pseudomonadales;f__Moraxellaceae;g__Psychrobacter;s__pacificensis
OTU_1917	k__Bacteria;p__Proteobacteria;c__Alphaproteobacteria;o__Rhodobacterales;f__Rhodobacteraceae;g__Thalassobius
OTU_1918	k__Bacteria;p__Bacteroidetes;c__Bacteroidia;o__Bacteroidales;f__[Odoribacteraceae];g__Odoribacter;s__
OTU_1919	k__Bacteria;p__Firmicutes;c__Clostridia;o__Clostridiales;f__Lachnospiraceae;g__Anaerostipes;s__
OTU_192	k__Bacteria;p__Firmicutes;c__Clostridia;o__Clostridiales;f__Lachnospiraceae;g__;s__
OTU_1920	k__Bacteria;p__Bacteroidetes
OTU_1921	k__Archaea;p__Euryarchaeota;c__Thermoplasmata;o__E2;f__Marine group III;g__;s__
OTU_1922	k__Bacteria;p__Elusimicrobia;c__Elusimicrobia;o__Elusimicrobiales;f__Elusimicrobiaceae;g__Elusimicrobium;s__
OTU_1923	k__Bacteria;p__Acidobacteria;c__Acidobacteria-5;o__;f__;g__;s__
OTU_1924	k__Bacteria;p__Chloroflexi;c__Anaerolineae;o__SBR1031;f__oc28;g__;s__
OTU_1925	k__Bacteria;p__Firmicutes;c__Clostridia;o__Clostridiales;f__Ruminococcaceae;g__Oscillospira;s__
OTU_1926	k__Bacteria;p__Firmicutes;c__Clostridia;o__Clostridiales;f__Peptostreptococcaceae;g__Filifactor;s__
OTU_1927	k__Bacteria;p__Bacteroidetes;c__Sphingobacteriia;o__Sphingobacteriales;f__Chitinophagaceae;g__Flavisolibacter;s__
OTU_1928	k__Bacteria;p__Acidobacteria;c__TM1;o__;f__;g__;s__
OTU_1929	k__Bacteria;p__Nitrospirae;c__Nitrospira;o__Nitrospirales;f__Thermodesulfovibrionaceae;g__BD2-6;s__
OTU_193	k__Bacteria;p__Firmicutes;c__Clostridia
OTU_1930	k__Bacteria;p__Spirochaetes;c__Spirochaetes;o__Spirochaetales;f__Spirochaetaceae;g__Treponema;s__
OTU_1931	k__Bacteria;p__Proteobacteria;c__Deltaproteobacteria;o__NB1-j
OTU_1932	k__Bacteria;p__Firmicutes;c__Clostridia;o__Clostridiales;f__Ruminococcaceae;g__Ruminococcus;s__
OTU_1933	k__Bacteria;p__Chloroflexi;c__Chloroflexi;o__;f__;g__;s__
OTU_1934	k__Bacteria;p__Actinobacteria;c__Actinobacteria;o__Actinomycetales
OTU_1935	k__Bacteria;p__Verrucomicrobia;c__[Spartobacteria];o__[Chthoniobacterales];f__[Chthoniobacteraceae];g__Ellin506;s__
OTU_1936	k__Bacteria;p__Gemmatimonadetes;c__Gemm-5;o__;f__;g__;s__
OTU_1937	k__Bacteria;p__Planctomycetes;c__Planctomycetia;o__Pirellulales;f__Pirellulaceae;g__;s__
OTU_1938	k__Bacteria;p__Nitrospirae;c__Nitrospira;o__Nitrospirales;f__Nitrospiraceae;g__;s__
OTU_1939	k__Bacteria;p__Proteobacteria;c__Betaproteobacteria
OTU_194	k__Bacteria;p__Actinobacteria;c__Acidimicrobiia;o__Acidimicrobiales;f__koll13;g__;s__
OTU_1940	k__Bacteria;p__Proteobacteria;c__Alphaproteobacteria;o__Rhodospirillales;f__Rhodospirillaceae;g__;s__
OTU_1941	k__Bacteria;p__Firmicutes;c__Clostridia;o__Clostridiales;f__Lachnospiraceae;g__[Ruminococcus];s__
OTU_1942	k__Bacteria;p__Bacteroidetes;c__Bacteroidia;o__Bacteroidales;f__S24-7;g__;s__
OTU_1943	k__Bacteria;p__Planctomycetes;c__Phycisphaerae;o__Phycisphaerales;f__;g__;s__
OTU_1944	k__Bacteria;p__Proteobacteria;c__Betaproteobacteria;o__Nitrosomonadales;f__Nitrosomonadaceae;g__;s__
OTU_1945	k__Bacteria;p__Firmicutes;c__Bacilli;o__Bacillales
OTU_1946	k__Bacteria;p__Gemmatimonadetes;c__Gemmatimonadetes
OTU_1947	k__Bacteria
OTU_1948	k__Bacteria;p__Proteobacteria;c__Deltaproteobacteria;o__Myxococcales;f__OM27;g__;s__
OTU_1949	k__Bacteria;p__Actinobacteria;c__Actinobacteria;o__Actinomycetales;f__Micrococcaceae;g__Rothia
OTU_195	k__Bacteria;p__Chloroflexi;c__Ellin6529;o__;f__;g__;s__
OTU_1950	k__Bacteria;p__Firmicutes;c__Clostridia;o__Clostridiales;f__Lachnospiraceae;g__;s__
OTU_1951	k__Bacteria;p__Acidobacteria;c__Acidobacteria-6;o__iii1-15;f__;g__;s__
OTU_1952	k__Bacteria;p__Chloroflexi;c__Anaerolineae;o__GCA004;f__;g__;s__
OTU_1953	k__Bacteria;p__Bacteroidetes;c__Bacteroidia;o__Bacteroidales
OTU_1954	k__Bacteria;p__Bacteroidetes;c__Bacteroidia;o__Bacteroidales;f__Bacteroidaceae;g__Bacteroides;s__
OTU_1955	k__Bacteria;p__Bacteroidetes;c__Sphingobacteriia;o__Sphingobacteriales;f__Saprospiraceae;g__Lewinella;s__
OTU_1956	k__Bacteria;p__Bacteroidetes;c__Bacteroidia;o__Bacteroidales;f__Prevotellaceae;g__Prevotella;s__
OTU_1957	k__Bacteria;p__Planctomycetes;c__Planctomycetia;o__Pirellulales;f__Pirellulaceae;g__;s__
OTU_1958	k__Archaea;p__Euryarchaeota;c__Methanobacteria;o__Methanobacteriales;f__Methanobacteriaceae;g__Methanobrevibacter;s__
OTU_1959	k__Bacteria;p__Chlamydiae;c__Chlamydiia;o__Chlamydiales
OTU_196	k__Bacteria;p__Proteobacteria;c__Alphaproteobacteria
OTU_1960	k__Bacteria;p__Chloroflexi;c__Anaerolineae;o__H39;f__;g__;s__
OTU_1961	k__Bacteria;p__Proteobacteria;c__Deltaproteobacteria;o__Myxococcales;f__;g__;s__
OTU_1962	k__Bacteria;p__Bacteroidetes;c__Bacteroidia;o__Bacteroidales;f__;g__;s__
OTU_1963	k__Bacteria;p__Actinobacteria;c__Actinobacteria;o__Actinomycetales;f__Kineosporiaceae;g__Kineococcus;s__
OTU_1964	k__Bacteria;p__Bacteroidetes;c__Sphingobacteriia;o__Sphingobacteriales;f__;g__;s__
OTU_1965	k__Bacteria;p__Chloroflexi;c__SAR202;o__;f__;g__;s__
OTU_1966	k__Bacteria;p__Proteobacteria;c__Deltaproteobacteria;o__Myxococcales;f__Nannocystaceae
OTU_1967	k__Bacteria;p__Bacteroidetes;c__Flavobacteriia;o__Flavobacteriales;f__Flavobacteriaceae
OTU_1968	k__Bacteria;p__Bacteroidetes;c__Bacteroidia;o__Bacteroidales;f__;g__;s__
OTU_1969	k__Bacteria;p__TM7;c__TM7-1;o__;f__;g__;s__
OTU_197	k__Bacteria;p__Bacteroidetes;c__Bacteroidia;o__Bacteroidales
OTU_1970	k__Bacteria;p__Firmicutes;c__Clostridia;o__Clostridiales;f__Ruminococcaceae;g__Oscillospira
OTU_1971	k__Bacteria;p__Proteobacteria;c__Deltaproteobacteria;o__Spirobacillales;f__;g__;s__
OTU_1972	k__Bacteria;p__Firmicutes;c__Clostridia;o__Clostridiales;f__Lachnospiraceae;g__Oribacterium;s__
OTU_1973	k__Bacteria;p__Actinobacteria;c__Acidimicrobiia;o__Acidimicrobiales;f__Microthrixaceae;g__;s__
OTU_1974	k__Bacteria;p__Proteobacteria;c__Deltaproteobacteria;o__Bdellovibrionales;f__Bdellovibrionaceae;g__Bdellovibrio;s__
OTU_1975	k__Bacteria;p__Firmicutes;c__Clostridia;o__Clostridiales;f__Lachnospiraceae
OTU_1976	k__Bacteria;p__Proteobacteria;c__Deltaproteobacteria;o__Bdellovibrionales;f__Bacteriovoracaceae;g__;s__
OTU_1977	k__Bacteria;p__Firmicutes;c__Clostridia;o__Clostridiales;f__Clostridiaceae;g__Clostridium
OTU_1978	k__Bacteria;p__Armatimonadetes;c__S1a-1H;o__;f__;g__;s__
OTU_1979	k__Bacteria;p__Acidobacteria;c__Acidobacteria;o__Acidobacteriales;f__Koribacteraceae;g__Candidatus Koribacter;s__
OTU_198	k__Bacteria;p__Cyanobacteria;c__;o__;f__;g__;s__
OTU_1980	k__Bacteria;p__Bacteroidetes;c__Flavobacteriia;o__Flavobacteriales;f__Flavobacteriaceae;g__;s__
OTU_1981	k__Bacteria;p__Proteobacteria
OTU_1982	k__Bacteria
OTU_1983	k__Bacteria;p__Proteobacteria;c__Alphaproteobacteria;o__Rhodospirillales;f__Rhodospirillaceae
OTU_1984	k__Bacteria;p__Actinobacteria;c__Thermoleophilia;o__Solirubrobacterales;f__;g__;s__
OTU_1985	k__Bacteria;p__Verrucomicrobia;c__Verrucomicrobiae;o__Verrucomicrobiales;f__Verrucomicrobiaceae;g__;s__
OTU_1986	k__Bacteria;p__Proteobacteria;c__Alphaproteobacteria;o__Rhodospirillales;f__Rhodospirillaceae;g__;s__
OTU_1987	k__Bacteria;p__Firmicutes;c__Clostridia;o__Coriobacteriales;f__;g__;s__
OTU_1988	k__Bacteria;p__Chloroflexi;c__Chloroflexi;o__Chloroflexales
OTU_1989	k__Bacteria;p__Planctomycetes
OTU_199	k__Bacteria;p__Planctomycetes;c__Phycisphaerae;o__;f__;g__;s__
OTU_1990	k__Bacteria;p__Armatimonadetes;c__S1a-1H;o__;f__;g__;s__
OTU_1991	k__Bacteria;p__Proteobacteria;c__Deltaproteobacteria;o__GMD14H09;f__;g__;s__
OTU_1992	k__Bacteria
OTU_1993	k__Bacteria;p__Proteobacteria;c__Betaproteobacteria
OTU_1994	k__Bacteria;p__Firmicutes;c__Bacilli;o__Bacillales;f__Bacillaceae;g__Bacillus;s__badius
OTU_1995	k__Bacteria;p__Proteobacteria;c__Alphaproteobacteria;o__Rhodospirillales;f__;g__;s__
OTU_1996	k__Bacteria;p__Proteobacteria;c__Gammaproteobacteria;o__Legionellales;f__Coxiellaceae;g__;s__
OTU_1997	k__Bacteria;p__Proteobacteria;c__Deltaproteobacteria;o__Desulfobacterales;f__Desulfobulbaceae;g__;s__
OTU_1998	k__Bacteria;p__Bacteroidetes;c__Bacteroidia;o__Bacteroidales;f__;g__;s__
OTU_1999	k__Bacteria
OTU_2	k__Bacteria;p__Verrucomicrobia;c__Verruco-5;o__WCHB1-41;f__;g__;s__
OTU_20	k__Bacteria;p__Planctomycetes;c__Planctomycetia;o__Pirellulales;f__Pirellulaceae;g__A17;s__
OTU_200	k__Bacteria;p__Proteobacteria;c__Alphaproteobacteria;o__Sphingomonadales;f__Sphingomonadaceae
OTU_2000	Unclassified
OTU_2001	k__Bacteria;p__Firmicutes;c__Clostridia;o__Clostridiales;f__Ruminococcaceae
OTU_2002	k__Bacteria
OTU_2003	k__Bacteria;p__Bacteroidetes;c__Sphingobacteriia;o__Sphingobacteriales;f__Saprospiraceae;g__;s__
OTU_2004	k__Bacteria;p__Proteobacteria;c__Gammaproteobacteria;o__Xanthomonadales;f__;g__;s__
OTU_2005	k__Bacteria;p__Firmicutes;c__Clostridia;o__Clostridiales;f__Clostridiaceae;g__Clostridium;s__
OTU_2006	k__Bacteria;p__Proteobacteria;c__Betaproteobacteria
OTU_2007	k__Bacteria;p__Cyanobacteria;c__Chloroplast;o__Chlorophyta;f__Chlamydomonadaceae;g__;s__
OTU_2008	k__Bacteria;p__Verrucomicrobia;c__[Pedosphaerae];o__Arctic97B-4;f__;g__;s__
OTU_2009	k__Bacteria;p__Acidobacteria;c__iii1-8
OTU_201	k__Bacteria;p__Firmicutes;c__Clostridia;o__Clostridiales;f__Ruminococcaceae;g__Ethanoligenens;s__harbinense
OTU_2010	k__Bacteria;p__Cyanobacteria;c__Chloroplast;o__Stramenopiles;f__;g__;s__
OTU_2011	k__Bacteria;p__Chloroflexi;c__Anaerolineae;o__Caldilineales;f__Caldilineaceae;g__;s__
OTU_2012	k__Bacteria;p__Firmicutes;c__Clostridia;o__Clostridiales;f__Ruminococcaceae;g__Ruminococcus;s__
OTU_2013	k__Bacteria;p__Bacteroidetes;c__Bacteroidia;o__Bacteroidales;f__Porphyromonadaceae;g__Parabacteroides;s__
OTU_2014	k__Bacteria;p__Firmicutes;c__Clostridia;o__Clostridiales;f__Lachnospiraceae
OTU_2015	k__Bacteria;p__Proteobacteria;c__Gammaproteobacteria;o__Pseudomonadales;f__Pseudomonadaceae;g__;s__
OTU_2016	k__Bacteria;p__Proteobacteria;c__Gammaproteobacteria;o__Methylococcales;f__;g__;s__
OTU_2017	k__Bacteria;p__Planctomycetes;c__Planctomycetia;o__Pirellulales;f__Pirellulaceae;g__;s__
OTU_2018	k__Bacteria;p__Actinobacteria;c__Acidimicrobiia;o__Acidimicrobiales;f__koll13;g__;s__
OTU_2019	k__Bacteria;p__Chloroflexi;c__SAR202;o__;f__;g__;s__
OTU_202	k__Bacteria;p__Proteobacteria;c__Deltaproteobacteria;o__Desulfuromonadales
OTU_2020	k__Bacteria;p__Proteobacteria;c__Gammaproteobacteria;o__Chromatiales
OTU_2021	k__Bacteria;p__Firmicutes;c__Clostridia;o__Clostridiales;f__Lachnospiraceae;g__Coprococcus;s__
OTU_2022	k__Bacteria;p__Proteobacteria;c__Deltaproteobacteria
OTU_2023	k__Bacteria;p__Actinobacteria;c__Actinobacteria;o__Actinomycetales
OTU_2024	k__Bacteria;p__Proteobacteria;c__Gammaproteobacteria
OTU_2025	k__Bacteria;p__Bacteroidetes;c__Bacteroidia;o__Bacteroidales;f__Prevotellaceae;g__Prevotella;s__
OTU_2026	k__Bacteria;p__Firmicutes;c__Erysipelotrichi;o__Erysipelotrichales;f__[Coprobacillaceae];g__Sharpea;s__azabuensis
OTU_2027	k__Bacteria;p__Proteobacteria
OTU_2028	k__Bacteria;p__Proteobacteria;c__Gammaproteobacteria;o__Legionellales;f__Coxiellaceae;g__Aquicella;s__
OTU_2029	k__Bacteria;p__Bacteroidetes;c__Flavobacteriia;o__Flavobacteriales;f__Cryomorphaceae;g__;s__
OTU_203	k__Bacteria;p__Bacteroidetes;c__Flavobacteriia;o__Flavobacteriales;f__Flavobacteriaceae;g__Elizabethkingia;s__meningoseptica
OTU_2030	k__Bacteria;p__Gemmatimonadetes;c__Gemm-3;o__;f__;g__;s__
OTU_2031	k__Bacteria;p__Firmicutes;c__Bacilli;o__Bacillales;f__Thermoactinomycetaceae;g__;s__
OTU_2032	k__Bacteria;p__Bacteroidetes;c__Bacteroidia;o__Bacteroidales;f__;g__;s__
OTU_2033	k__Bacteria;p__Actinobacteria;c__Actinobacteria;o__Actinomycetales;f__Thermomonosporaceae
OTU_2034	k__Bacteria;p__Acidobacteria;c__;o__;f__;g__;s__
OTU_2035	k__Bacteria;p__Planctomycetes;c__Planctomycetia;o__Gemmatales;f__Isosphaeraceae;g__;s__
OTU_2036	k__Bacteria;p__Bacteroidetes;c__Sphingobacteriia;o__Sphingobacteriales;f__Flexibacteraceae;g__;s__
OTU_2037	k__Bacteria;p__Proteobacteria;c__Deltaproteobacteria;o__Syntrophobacterales;f__Syntrophobacteraceae;g__;s__
OTU_2038	k__Bacteria;p__BRC1;c__PRR-11;o__;f__;g__;s__
OTU_2039	k__Bacteria;p__Firmicutes;c__Clostridia;o__Clostridiales;f__Christensenellaceae;g__;s__
OTU_204	k__Bacteria;p__Proteobacteria;c__Gammaproteobacteria
OTU_2040	k__Bacteria;p__Proteobacteria;c__Betaproteobacteria
OTU_2041	k__Bacteria;p__Proteobacteria;c__Alphaproteobacteria;o__Ellin329;f__;g__;s__
OTU_2042	k__Bacteria;p__Chloroflexi;c__Anaerolineae;o__SB-34;f__;g__;s__
OTU_2043	k__Bacteria;p__Chloroflexi;c__Anaerolineae;o__GCA004;f__;g__;s__
OTU_2044	k__Bacteria;p__Firmicutes;c__Erysipelotrichi;o__Erysipelotrichales;f__Erysipelotrichaceae;g__p-75-a5;s__
OTU_2045	k__Bacteria;p__Proteobacteria;c__Deltaproteobacteria;o__Desulfobacterales;f__Desulfobulbaceae
OTU_2046	k__Bacteria;p__Proteobacteria;c__Alphaproteobacteria;o__Rhodospirillales;f__Acetobacteraceae;g__;s__
OTU_2047	k__Bacteria;p__Cyanobacteria;c__Chloroplast;o__Chlorophyta;f__;g__;s__
OTU_2048	k__Bacteria;p__Proteobacteria;c__Alphaproteobacteria;o__Rhizobiales
OTU_2049	k__Bacteria;p__Bacteroidetes;c__Bacteroidia;o__Bacteroidales;f__S24-7;g__;s__
OTU_205	k__Bacteria;p__Proteobacteria;c__Betaproteobacteria;o__Burkholderiales;f__Comamonadaceae
OTU_2050	Unclassified
OTU_2051	k__Bacteria;p__Bacteroidetes;c__VC2_1_Bac22;o__;f__;g__;s__
OTU_2052	k__Bacteria;p__Chloroflexi;c__Anaerolineae;o__GCA004;f__;g__;s__
OTU_2053	k__Bacteria;p__Verrucomicrobia;c__Verruco-5;o__WCHB1-41;f__RFP12;g__;s__
OTU_2054	k__Bacteria;p__Proteobacteria;c__Deltaproteobacteria;o__Desulfobacterales;f__Desulfobulbaceae;g__;s__
OTU_2055	k__Bacteria;p__Thermotogae;c__Thermotogae;o__Thermotogales;f__Thermotogaceae;g__S1;s__
OTU_2056	k__Bacteria;p__Proteobacteria;c__Deltaproteobacteria;o__Myxococcales;f__;g__;s__
OTU_2057	k__Bacteria;p__Firmicutes;c__Clostridia;o__Clostridiales;f__Catabacteriaceae;g__;s__
OTU_2058	k__Bacteria;p__Actinobacteria;c__Thermoleophilia;o__Solirubrobacterales
OTU_2059	k__Bacteria;p__Actinobacteria;c__Actinobacteria;o__Micrococcales;f__;g__;s__
OTU_206	k__Bacteria;p__Firmicutes;c__Clostridia;o__Clostridiales;f__Ruminococcaceae
OTU_2060	k__Bacteria;p__Firmicutes;c__Clostridia;o__Clostridiales;f__Ruminococcaceae
OTU_2061	k__Bacteria;p__Planctomycetes
OTU_2062	k__Bacteria;p__Verrucomicrobia;c__Opitutae;o__Puniceicoccales;f__Puniceicoccaceae;g__Coraliomargarita;s__
OTU_2063	k__Bacteria;p__Proteobacteria;c__Deltaproteobacteria;o__Desulfobacterales;f__Desulfobulbaceae;g__;s__
OTU_2064	k__Bacteria;p__Firmicutes;c__Clostridia;o__Clostridiales;f__Ruminococcaceae;g__Ruminococcus;s__
OTU_2065	k__Bacteria;p__Firmicutes;c__Clostridia;o__Clostridiales;f__Clostridiaceae;g__;s__
OTU_2066	k__Bacteria;p__Acidobacteria;c__Solibacteres;o__Solibacterales;f__Solibacteraceae;g__Candidatus Solibacter;s__
OTU_2067	k__Bacteria;p__Firmicutes;c__Clostridia;o__Clostridiales;f__Ruminococcaceae;g__;s__
OTU_2068	k__Bacteria;p__Deferribacteres;c__Deferribacteres;o__Deferribacterales;f__Deferribacteraceae;g__Flexistipes;s__
OTU_2069	k__Bacteria;p__Actinobacteria;c__Actinobacteria;o__Actinomycetales
OTU_207	k__Bacteria;p__Bacteroidetes;c__Bacteroidia;o__Bacteroidales;f__;g__;s__
OTU_2070	k__Bacteria;p__Bacteroidetes;c__Bacteroidia;o__Bacteroidales;f__BA008;g__;s__
OTU_2071	k__Bacteria;p__Proteobacteria;c__Gammaproteobacteria
OTU_2072	k__Bacteria;p__Proteobacteria;c__Alphaproteobacteria;o__Rhizobiales;f__Beijerinckiaceae;g__;s__
OTU_2073	k__Bacteria;p__Proteobacteria;c__Deltaproteobacteria
OTU_2074	k__Bacteria;p__Chlorobi;c__BSV26;o__PK329;f__;g__;s__
OTU_2075	k__Bacteria;p__Bacteroidetes;c__Bacteroidia;o__Bacteroidales;f__;g__;s__
OTU_2076	k__Bacteria;p__Chloroflexi;c__Ellin6529;o__;f__;g__;s__
OTU_2077	k__Bacteria;p__Proteobacteria;c__Deltaproteobacteria;o__Myxococcales;f__Polyangiaceae;g__;s__
OTU_2078	k__Bacteria;p__Firmicutes;c__Clostridia;o__Clostridiales;f__;g__;s__
OTU_2079	k__Bacteria;p__Acidobacteria;c__Acidobacteria-6;o__iii1-15;f__;g__;s__
OTU_208	k__Bacteria;p__Proteobacteria;c__Deltaproteobacteria
OTU_2080	k__Bacteria;p__Bacteroidetes;c__Bacteroidia;o__Bacteroidales;f__Porphyromonadaceae;g__Paludibacter;s__
OTU_2081	k__Bacteria;p__Cyanobacteria;c__Chloroplast;o__Cercozoa;f__;g__;s__
OTU_2082	k__Bacteria;p__Proteobacteria;c__Alphaproteobacteria;o__Rhodobacterales;f__Rhodobacteraceae
OTU_2083	k__Bacteria;p__Spirochaetes;c__Spirochaetes
OTU_2084	k__Bacteria;p__Chloroflexi;c__Anaerolineae;o__SHA-20;f__;g__;s__
OTU_2085	k__Bacteria;p__Actinobacteria;c__Thermoleophilia;o__Solirubrobacterales;f__Conexibacteraceae;g__;s__
OTU_2086	k__Bacteria;p__Firmicutes;c__Clostridia;o__Clostridiales;f__Lachnospiraceae;g__Catonella;s__
OTU_2087	k__Bacteria;p__Bacteroidetes;c__Flavobacteriia;o__Flavobacteriales;f__Flavobacteriaceae;g__;s__
OTU_2088	k__Bacteria;p__Bacteroidetes;c__Sphingobacteriia;o__Sphingobacteriales;f__Cyclobacteriaceae;g__;s__
OTU_2089	k__Bacteria;p__SAR406;c__AB16;o__Arctic96B-7;f__Sc-NB04;g__;s__
OTU_209	k__Bacteria;p__Bacteroidetes;c__Flavobacteriia;o__;f__;g__;s__
OTU_2090	k__Bacteria;p__Proteobacteria;c__Alphaproteobacteria
OTU_2091	k__Bacteria;p__Firmicutes;c__Erysipelotrichi;o__Erysipelotrichales;f__Erysipelotrichaceae;g__;s__
OTU_2092	k__Bacteria;p__Proteobacteria;c__Deltaproteobacteria;o__Syntrophobacterales
OTU_2093	k__Bacteria;p__Actinobacteria;c__Acidimicrobiia;o__Acidimicrobiales;f__;g__;s__
OTU_2094	k__Bacteria;p__Cyanobacteria;c__Chloroplast;o__Stramenopiles;f__;g__;s__
OTU_2095	k__Bacteria;p__Bacteroidetes;c__Bacteroidia;o__Bacteroidales;f__Bacteroidaceae;g__Bacteroides;s__
OTU_2096	k__Bacteria;p__Firmicutes;c__Clostridia;o__Clostridiales;f__Lachnospiraceae
OTU_2097	k__Bacteria;p__Firmicutes;c__Clostridia;o__Clostridiales;f__Clostridiaceae
OTU_2098	k__Bacteria;p__Firmicutes;c__Clostridia;o__Clostridiales;f__Lachnospiraceae
OTU_2099	k__Bacteria;p__Gemmatimonadetes;c__Gemm-1;o__;f__;g__;s__
OTU_21	k__Bacteria;p__Actinobacteria;c__Actinobacteria;o__Actinomycetales;f__Nocardioidaceae
OTU_210	k__Bacteria;p__FCPU426;c__;o__;f__;g__;s__
OTU_2100	k__Bacteria;p__Actinobacteria;c__Acidimicrobiia;o__Acidimicrobiales;f__JdFBGBact;g__;s__
OTU_2101	k__Bacteria;p__Chloroflexi;c__Anaerolineae;o__SBR1031;f__A4b;g__;s__
OTU_2102	k__Bacteria
OTU_2103	k__Bacteria;p__Firmicutes;c__Clostridia;o__Clostridiales
OTU_2104	k__Bacteria;p__Planctomycetes;c__Planctomycetia;o__Gemmatales;f__Gemmataceae;g__;s__
OTU_2105	k__Bacteria;p__Bacteroidetes;c__Sphingobacteriia;o__Sphingobacteriales;f__;g__;s__
OTU_2106	k__Bacteria;p__Firmicutes;c__Clostridia;o__Clostridiales
OTU_2107	k__Bacteria;p__Proteobacteria;c__Deltaproteobacteria;o__NB1-j;f__;g__;s__
OTU_2108	k__Bacteria;p__Proteobacteria;c__Gammaproteobacteria
OTU_2109	k__Bacteria;p__Proteobacteria;c__Alphaproteobacteria;o__Rhodospirillales
OTU_211	k__Bacteria;p__Acidobacteria;c__Solibacteres;o__Solibacterales;f__Solibacteraceae;g__Candidatus Solibacter;s__
OTU_2110	k__Bacteria;p__Planctomycetes;c__vadinHA49;o__DH61;f__;g__;s__
OTU_2111	k__Bacteria;p__Proteobacteria;c__Gammaproteobacteria
OTU_2112	k__Bacteria;p__Chloroflexi;c__Anaerolineae;o__;f__;g__;s__
OTU_2113	k__Bacteria;p__Proteobacteria;c__Gammaproteobacteria;o__Xanthomonadales;f__Xanthomonadaceae;g__Lysobacter;s__
OTU_2114	k__Bacteria;p__Verrucomicrobia;c__[Pedosphaerae];o__[Pedosphaerales];f__R4-41B;g__;s__
OTU_2115	k__Bacteria;p__Proteobacteria;c__Deltaproteobacteria;o__Myxococcales;f__Haliangiaceae;g__;s__
OTU_2116	k__Bacteria;p__Firmicutes;c__Clostridia;o__Clostridiales;f__Clostridiaceae;g__;s__
OTU_2117	k__Bacteria;p__Bacteroidetes;c__Sphingobacteriia;o__Sphingobacteriales;f__Balneolaceae;g__KSA1;s__
OTU_2118	k__Bacteria
OTU_2119	k__Bacteria;p__Firmicutes;c__Clostridia;o__Clostridiales;f__Ruminococcaceae;g__Ruminococcus;s__
OTU_212	k__Bacteria;p__Cyanobacteria;c__Oscillatoriophycideae
OTU_2120	k__Bacteria;p__Firmicutes;c__Clostridia;o__Clostridiales;f__Ruminococcaceae;g__Ruminococcus;s__
OTU_2121	k__Bacteria
OTU_2122	k__Bacteria;p__Verrucomicrobia;c__[Pedosphaerae]
OTU_2123	k__Bacteria;p__Proteobacteria;c__Deltaproteobacteria;o__Spirobacillales;f__;g__;s__
OTU_2124	k__Bacteria;p__Firmicutes;c__Clostridia;o__Clostridiales;f__Ruminococcaceae;g__Ruminococcus;s__
OTU_2125	k__Bacteria;p__Proteobacteria;c__Deltaproteobacteria;o__BPC076;f__;g__;s__
OTU_2126	k__Bacteria;p__Proteobacteria;c__Deltaproteobacteria;o__Bdellovibrionales;f__Bdellovibrionaceae;g__Bdellovibrio
OTU_2127	k__Bacteria;p__Firmicutes;c__Clostridia
OTU_2128	k__Bacteria;p__Firmicutes;c__Clostridia;o__Clostridiales;f__Lachnospiraceae
OTU_2129	k__Bacteria;p__Fusobacteria;c__Fusobacteria;o__Fusobacteriales;f__;g__;s__
OTU_213	k__Bacteria;p__Proteobacteria;c__Alphaproteobacteria;o__BD7-3;f__;g__;s__
OTU_2130	k__Bacteria;p__Bacteroidetes;c__Flavobacteriia;o__Flavobacteriales;f__Flavobacteriaceae;g__;s__
OTU_2131	k__Bacteria;p__Firmicutes;c__Bacilli;o__Haloplasmatales;f__Haloplasmataceae;g__;s__
OTU_2132	k__Bacteria;p__Firmicutes;c__Clostridia;o__Clostridiales;f__Eubacteriaceae
OTU_2133	k__Bacteria;p__Actinobacteria;c__Actinobacteria;o__Actinomycetales;f__Nocardioidaceae;g__Propionicimonas;s__
OTU_2134	k__Bacteria;p__Firmicutes;c__Clostridia;o__Clostridiales
OTU_2135	k__Bacteria;p__Spirochaetes;c__[Leptospirae];o__[Leptospirales];f__Sediment-4;g__;s__
OTU_2136	k__Bacteria;p__Chloroflexi;c__SAR202;o__;f__;g__;s__
OTU_2137	k__Bacteria;p__OP3;c__PBS-25;o__;f__;g__;s__
OTU_2138	k__Bacteria;p__Actinobacteria;c__Thermoleophilia;o__Solirubrobacterales
OTU_2139	k__Bacteria;p__Proteobacteria;c__Gammaproteobacteria
OTU_214	k__Bacteria;p__Nitrospirae;c__Nitrospira;o__Nitrospirales;f__;g__;s__
OTU_2140	k__Bacteria;p__Bacteroidetes;c__Flavobacteriia;o__Flavobacteriales;f__Flavobacteriaceae;g__Polaribacter;s__
OTU_2141	k__Bacteria;p__Proteobacteria;c__Alphaproteobacteria;o__Rickettsiales;f__Pelagibacteraceae;g__;s__
OTU_2142	k__Bacteria;p__Firmicutes;c__Clostridia;o__Clostridiales;f__Ruminococcaceae;g__Ruminococcus;s__
OTU_2143	k__Bacteria;p__Bacteroidetes;c__Bacteroidia;o__Bacteroidales;f__[Paraprevotellaceae];g__CF231;s__
OTU_2144	k__Bacteria;p__Firmicutes;c__Clostridia;o__Clostridiales;f__Christensenellaceae;g__;s__
OTU_2145	k__Bacteria;p__Proteobacteria;c__Alphaproteobacteria;o__Rhizobiales;f__Hyphomicrobiaceae;g__Rhodoplanes;s__
OTU_2146	k__Bacteria;p__Proteobacteria;c__Alphaproteobacteria;o__Rhodospirillales;f__Rhodospirillaceae;g__;s__
OTU_2147	k__Bacteria;p__Bacteroidetes;c__Bacteroidia;o__Bacteroidales;f__S24-7;g__;s__
OTU_2148	k__Bacteria;p__Actinobacteria;c__Actinobacteria;o__Actinomycetales;f__Dietziaceae;g__Dietzia;s__
OTU_2149	k__Bacteria;p__Proteobacteria;c__Betaproteobacteria;o__Rhodocyclales;f__Rhodocyclaceae
OTU_215	k__Bacteria;p__Firmicutes;c__Bacilli;o__Thermicanales;f__Thermicanaceae;g__Thermicanus;s__
OTU_2150	k__Bacteria;p__Firmicutes;c__Clostridia;o__Clostridiales;f__Lachnospiraceae;g__[Ruminococcus];s__
OTU_2151	k__Bacteria;p__Bacteroidetes;c__Sphingobacteriia;o__Sphingobacteriales;f__Rhodothermaceae;g__;s__
OTU_2152	k__Bacteria;p__Actinobacteria;c__Acidimicrobiia;o__Acidimicrobiales;f__JdFBGBact;g__;s__
OTU_2153	k__Bacteria;p__Chloroflexi;c__Anaerolineae;o__SBR1031;f__oc28;g__;s__
OTU_2154	k__Bacteria;p__Verrucomicrobia;c__Verrucomicrobiae;o__Verrucomicrobiales;f__Verrucomicrobiaceae;g__Luteolibacter;s__
OTU_2155	k__Bacteria;p__Gemmatimonadetes;c__Gemm-2;o__;f__;g__;s__
OTU_2156	k__Bacteria;p__Firmicutes;c__Clostridia;o__Clostridiales;f__Ruminococcaceae;g__Oscillospira;s__
OTU_2157	k__Bacteria;p__Firmicutes;c__Clostridia;o__Clostridiales;f__Christensenellaceae;g__;s__
OTU_2158	k__Bacteria;p__Synergistetes;c__Synergistia;o__Synergistales;f__Dethiosulfovibrionaceae;g__HA73;s__
OTU_2159	k__Bacteria;p__Proteobacteria;c__Deltaproteobacteria;o__Bdellovibrionales;f__Bacteriovoracaceae;g__;s__
OTU_216	k__Bacteria;p__Acidobacteria;c__Chloracidobacteria;o__;f__;g__;s__
OTU_2160	k__Bacteria
OTU_2161	k__Bacteria;p__Proteobacteria;c__Betaproteobacteria;o__Gallionellales;f__;g__;s__
OTU_2162	k__Bacteria;p__Firmicutes;c__Clostridia;o__Clostridiales;f__Lachnospiraceae
OTU_2163	k__Bacteria;p__Proteobacteria;c__Gammaproteobacteria;o__Xanthomonadales;f__Xanthomonadaceae
OTU_2164	k__Bacteria;p__Proteobacteria;c__Deltaproteobacteria
OTU_2165	k__Bacteria;p__Firmicutes;c__Clostridia;o__Coriobacteriales;f__Coriobacteriaceae
OTU_2166	k__Bacteria;p__Firmicutes;c__Clostridia;o__OPB54;f__;g__;s__
OTU_2167	k__Bacteria;p__Acidobacteria;c__OS-K;o__;f__;g__;s__
OTU_2168	k__Bacteria;p__Proteobacteria;c__Alphaproteobacteria;o__Rhodospirillales;f__Rhodospirillaceae;g__;s__
OTU_2169	k__Bacteria;p__Proteobacteria;c__Alphaproteobacteria;o__BD7-3;f__;g__;s__
OTU_217	k__Bacteria;p__Proteobacteria;c__Deltaproteobacteria;o__MBNT15;f__;g__;s__
OTU_2170	k__Bacteria;p__Cyanobacteria;c__Chloroplast;o__Stramenopiles;f__;g__;s__
OTU_2171	k__Bacteria;p__Verrucomicrobia;c__Verrucomicrobiae;o__Verrucomicrobiales;f__Verrucomicrobiaceae;g__Luteolibacter;s__
OTU_2172	k__Bacteria;p__Bacteroidetes;c__Sphingobacteriia;o__Sphingobacteriales;f__Flammeovirgaceae;g__A4;s__
OTU_2173	k__Bacteria;p__Acidobacteria;c__Acidobacteria-6;o__iii1-15;f__;g__;s__
OTU_2174	k__Bacteria
OTU_2175	k__Archaea;p__Euryarchaeota;c__[Parvarchaea];o__YLA114;f__;g__;s__
OTU_2176	k__Bacteria
OTU_2177	k__Bacteria;p__Firmicutes;c__Clostridia;o__Clostridiales;f__Ruminococcaceae;g__Ruminococcus
OTU_2178	k__Bacteria;p__Proteobacteria;c__Deltaproteobacteria;o__Desulfuromonadales
OTU_2179	k__Bacteria;p__Proteobacteria;c__Gammaproteobacteria;o__Legionellales;f__Legionellaceae;g__Legionella;s__
OTU_218	k__Bacteria;p__Proteobacteria;c__Deltaproteobacteria;o__NB1-j;f__;g__;s__
OTU_2180	k__Bacteria;p__Proteobacteria;c__Gammaproteobacteria;o__Oceanospirillales;f__Oceanospirillaceae;g__;s__
OTU_2181	k__Bacteria;p__OP3;c__koll11;o__;f__;g__;s__
OTU_2182	k__Bacteria;p__Proteobacteria;c__Deltaproteobacteria;o__Sva0853;f__SAR324;g__;s__
OTU_2183	k__Bacteria;p__Gemmatimonadetes;c__Gemmatimonadetes;o__;f__;g__;s__
OTU_2184	k__Bacteria;p__Chlamydiae;c__Chlamydiia;o__Chlamydiales
OTU_2185	k__Bacteria;p__Firmicutes;c__Clostridia;o__OPB54;f__;g__;s__
OTU_2186	k__Archaea;p__Euryarchaeota;c__Thermoplasmata;o__E2;f__Marine group II;g__;s__
OTU_2187	k__Bacteria;p__Proteobacteria;c__Gammaproteobacteria;o__Oceanospirillales;f__Halomonadaceae;g__Candidatus Portiera;s__
OTU_2188	k__Bacteria;p__Proteobacteria;c__Epsilonproteobacteria;o__Campylobacterales;f__Campylobacteraceae;g__Arcobacter;s__
OTU_2189	k__Bacteria;p__Proteobacteria;c__Alphaproteobacteria;o__Ellin329;f__;g__;s__
OTU_219	k__Bacteria;p__Proteobacteria;c__Alphaproteobacteria
OTU_2190	k__Bacteria;p__Proteobacteria
OTU_2191	k__Bacteria;p__Proteobacteria;c__Alphaproteobacteria;o__Rhodobacterales;f__Rhodobacteraceae;g__Paracoccus
OTU_2192	k__Bacteria;p__Proteobacteria;c__Deltaproteobacteria;o__Desulfovibrionales;f__Desulfovibrionaceae;g__Desulfovibrio;s__
OTU_2193	k__Bacteria;p__Bacteroidetes;c__Sphingobacteriia;o__Sphingobacteriales;f__Chitinophagaceae
OTU_2194	k__Bacteria;p__Proteobacteria;c__Gammaproteobacteria;o__Alteromonadales;f__J115;g__;s__
OTU_2195	k__Bacteria;p__Proteobacteria;c__Alphaproteobacteria;o__Rhodospirillales;f__Rhodospirillaceae
OTU_2196	k__Bacteria;p__Planctomycetes;c__Planctomycetia;o__Gemmatales;f__Gemmataceae;g__;s__
OTU_2197	k__Bacteria;p__Firmicutes;c__Clostridia;o__Clostridiales;f__Lachnospiraceae
OTU_2198	k__Bacteria;p__Acidobacteria;c__Acidobacteria-6;o__iii1-15;f__;g__;s__
OTU_2199	k__Bacteria;p__Proteobacteria;c__Gammaproteobacteria;o__Pseudomonadales;f__Pseudomonadaceae;g__;s__
OTU_22	k__Bacteria;p__Firmicutes;c__Clostridia;o__Clostridiales;f__Ruminococcaceae
OTU_220	k__Bacteria;p__Bacteroidetes;c__Sphingobacteriia;o__Sphingobacteriales;f__Chitinophagaceae;g__;s__
OTU_2200	k__Bacteria;p__Proteobacteria;c__Alphaproteobacteria;o__Rhodobacterales;f__Rhodobacteraceae;g__Rhodobacter;s__
OTU_2201	k__Bacteria;p__Bacteroidetes;c__Sphingobacteriia;o__Sphingobacteriales;f__Saprospiraceae;g__;s__
OTU_2202	k__Bacteria;p__Firmicutes;c__Clostridia;o__Clostridiales;f__Ruminococcaceae;g__Ruminococcus;s__
OTU_2203	k__Bacteria;p__Acidobacteria;c__Acidobacteria;o__Acidobacteriales;f__Koribacteraceae
OTU_2204	k__Bacteria;p__Planctomycetes;c__Phycisphaerae;o__;f__;g__;s__
OTU_2205	k__Bacteria;p__Verrucomicrobia;c__Verrucomicrobiae;o__Verrucomicrobiales;f__Verrucomicrobiaceae;g__;s__
OTU_2206	k__Archaea;p__Crenarchaeota;c__Thaumarchaeota;o__AK31;f__;g__;s__
OTU_2207	k__Bacteria;p__Proteobacteria;c__Alphaproteobacteria;o__Rickettsiales;f__Rickettsiaceae;g__;s__
OTU_2208	k__Bacteria;p__Bacteroidetes;c__Flavobacteriia;o__Flavobacteriales;f__Flavobacteriaceae;g__Flavobacterium;s__
OTU_2209	k__Bacteria;p__Proteobacteria;c__Betaproteobacteria;o__Burkholderiales;f__Burkholderiaceae;g__;s__
OTU_221	k__Bacteria;p__Proteobacteria;c__Deltaproteobacteria;o__Myxococcales;f__Myxococcaceae;g__Anaeromyxobacter;s__
OTU_2210	k__Bacteria;p__Firmicutes;c__Clostridia;o__Clostridiales;f__Lachnospiraceae;g__Blautia
OTU_2211	k__Bacteria;p__Proteobacteria;c__Betaproteobacteria
OTU_2212	k__Bacteria;p__Proteobacteria;c__Alphaproteobacteria;o__Rhizobiales;f__Xanthobacteraceae;g__;s__
OTU_2213	k__Bacteria;p__Firmicutes;c__Clostridia;o__Clostridiales;f__Lachnospiraceae;g__Anaerostipes;s__
OTU_2214	k__Bacteria;p__Actinobacteria;c__Acidimicrobiia;o__Acidimicrobiales;f__koll13;g__;s__
OTU_2215	k__Bacteria;p__Verrucomicrobia;c__[Spartobacteria];o__[Chthoniobacterales];f__[Chthoniobacteraceae]
OTU_2216	k__Bacteria;p__Proteobacteria;c__Betaproteobacteria
OTU_2217	k__Bacteria;p__Bacteroidetes;c__Bacteroidia;o__Bacteroidales;f__;g__;s__
OTU_2218	k__Bacteria;p__Verrucomicrobia
OTU_2219	k__Bacteria;p__Chloroflexi;c__Anaerolineae;o__CFB-26;f__;g__;s__
OTU_222	k__Bacteria;p__Gemmatimonadetes;c__Gemmatimonadetes;o__Gemmatimonadales;f__Gemmatimonadaceae;g__Gemmatimonas;s__
OTU_2220	k__Bacteria;p__Proteobacteria;c__Betaproteobacteria;o__Burkholderiales;f__Burkholderiaceae;g__Burkholderia;s__kururiensis
OTU_2221	k__Bacteria;p__Proteobacteria
OTU_2222	k__Bacteria;p__Nitrospirae;c__Nitrospira;o__Nitrospirales;f__Nitrospiraceae;g__;s__
OTU_2223	k__Bacteria;p__Proteobacteria;c__Deltaproteobacteria;o__Myxococcales;f__;g__;s__
OTU_2224	k__Bacteria;p__Fibrobacteres;c__TG3;o__TG3-1;f__TSCOR003-O20;g__;s__
OTU_2225	k__Bacteria;p__Firmicutes;c__Clostridia;o__Clostridiales
OTU_2226	k__Bacteria;p__Firmicutes;c__Clostridia;o__Coriobacteriales;f__Coriobacteriaceae;g__Adlercreutzia;s__
OTU_2227	k__Bacteria;p__Proteobacteria;c__Alphaproteobacteria;o__Caulobacterales
OTU_2228	k__Bacteria;p__Gemmatimonadetes;c__Gemm-1;o__;f__;g__;s__
OTU_2229	k__Bacteria;p__Proteobacteria;c__Alphaproteobacteria;o__Sphingomonadales;f__Sphingomonadaceae
OTU_223	k__Bacteria;p__Chloroflexi;c__Anaerolineae
OTU_2230	k__Bacteria;p__Proteobacteria;c__Gammaproteobacteria;o__Alteromonadales;f__OM60;g__;s__
OTU_2231	k__Bacteria;p__Firmicutes;c__Clostridia;o__Clostridiales;f__Lachnospiraceae
OTU_2232	k__Bacteria;p__Gemmatimonadetes;c__Gemm-5;o__;f__;g__;s__
OTU_2233	k__Bacteria;p__Proteobacteria;c__Gammaproteobacteria;o__Chromatiales;f__;g__;s__
OTU_2234	k__Bacteria;p__Planctomycetes;c__Planctomycetia;o__Gemmatales;f__Gemmataceae;g__;s__
OTU_2235	k__Bacteria;p__Proteobacteria;c__Alphaproteobacteria;o__Caulobacterales;f__Caulobacteraceae
OTU_2236	k__Bacteria;p__Verrucomicrobia;c__[Pedosphaerae];o__[Pedosphaerales]
OTU_2237	k__Bacteria;p__Planctomycetes;c__Phycisphaerae;o__Phycisphaerales;f__Phycisphaeraceae;g__;s__
OTU_2238	k__Bacteria;p__Proteobacteria;c__Deltaproteobacteria;o__Spirobacillales;f__;g__;s__
OTU_2239	k__Bacteria;p__Actinobacteria;c__Thermoleophilia;o__Gaiellales;f__;g__;s__
OTU_224	k__Bacteria;p__Gemmatimonadetes;c__Gemm-3;o__;f__;g__;s__
OTU_2240	k__Bacteria;p__Firmicutes;c__Clostridia;o__Clostridiales;f__Clostridiaceae;g__Clostridium
OTU_2241	k__Bacteria;p__Actinobacteria;c__Thermoleophilia;o__Gaiellales;f__;g__;s__
OTU_2242	k__Bacteria;p__Synergistetes;c__Synergistia;o__Synergistales;f__Dethiosulfovibrionaceae
OTU_2243	k__Bacteria;p__Chloroflexi;c__SAR202;o__;f__;g__;s__
OTU_2244	k__Bacteria;p__Bacteroidetes;c__Bacteroidia;o__Bacteroidales;f__;g__;s__
OTU_2245	k__Bacteria;p__Acidobacteria;c__Solibacteres;o__Solibacterales;f__Solibacteraceae;g__Candidatus Solibacter;s__
OTU_2246	k__Bacteria;p__Firmicutes;c__Erysipelotrichi;o__Erysipelotrichales;f__Erysipelotrichaceae;g__p-75-a5;s__
OTU_2247	k__Bacteria;p__Gemmatimonadetes;c__Gemmatimonadetes;o__KD8-87;f__;g__;s__
OTU_2248	k__Bacteria;p__Proteobacteria;c__Gammaproteobacteria;o__Chromatiales;f__;g__;s__
OTU_2249	k__Bacteria;p__Bacteroidetes;c__Bacteroidia;o__Bacteroidales;f__;g__;s__
OTU_225	k__Bacteria;p__Gemmatimonadetes;c__Gemmatimonadetes;o__N1423WL;f__;g__;s__
OTU_2250	k__Bacteria;p__Proteobacteria;c__Epsilonproteobacteria;o__Campylobacterales;f__Helicobacteraceae;g__Sulfurimonas;s__
OTU_2251	k__Bacteria;p__Proteobacteria;c__Alphaproteobacteria;o__Rhodobacterales;f__Rhodobacteraceae
OTU_2252	k__Bacteria;p__Actinobacteria;c__Thermoleophilia;o__Gaiellales;f__Gaiellaceae;g__;s__
OTU_2253	k__Bacteria;p__Actinobacteria;c__Actinobacteria;o__Actinomycetales;f__Micrococcaceae;g__Kocuria;s__
OTU_2254	k__Bacteria;p__Bacteroidetes;c__Bacteroidia;o__Bacteroidales;f__Rikenellaceae;g__;s__
OTU_2255	k__Bacteria;p__Proteobacteria;c__Deltaproteobacteria;o__;f__;g__;s__
OTU_2256	k__Bacteria;p__Firmicutes;c__Clostridia;o__Clostridiales;f__Clostridiaceae;g__;s__
OTU_2257	k__Bacteria;p__Chloroflexi;c__Anaerolineae
OTU_2258	k__Bacteria;p__Firmicutes;c__Clostridia;o__Clostridiales;f__Ruminococcaceae;g__;s__
OTU_2259	k__Bacteria;p__Bacteroidetes;c__Bacteroidia;o__Bacteroidales;f__;g__;s__
OTU_226	k__Bacteria;p__Firmicutes;c__Bacilli;o__Bacillales;f__Bacillaceae;g__;s__
OTU_2260	k__Bacteria;p__Firmicutes;c__Clostridia;o__Clostridiales;f__Ruminococcaceae;g__Ruminococcus;s__
OTU_2261	k__Bacteria
OTU_2262	k__Bacteria;p__Firmicutes;c__Clostridia;o__Clostridiales;f__Lachnospiraceae;g__Butyrivibrio;s__
OTU_2263	k__Bacteria;p__Bacteroidetes;c__Sphingobacteriia;o__Sphingobacteriales;f__Chitinophagaceae;g__Flavisolibacter;s__
OTU_2264	k__Bacteria;p__Verrucomicrobia;c__Verrucomicrobiae;o__Verrucomicrobiales;f__Verrucomicrobiaceae;g__Prosthecobacter;s__
OTU_2265	k__Bacteria;p__Planctomycetes;c__Planctomycetia;o__Gemmatales;f__Isosphaeraceae;g__;s__
OTU_2266	k__Bacteria;p__Actinobacteria;c__Acidimicrobiia;o__Acidimicrobiales;f__EB1017;g__;s__
OTU_2267	k__Bacteria;p__Firmicutes;c__Clostridia;o__Clostridiales;f__Ruminococcaceae
OTU_2268	k__Bacteria;p__Proteobacteria;c__Deltaproteobacteria;o__Syntrophobacterales;f__Syntrophorhabdaceae;g__;s__
OTU_2269	k__Bacteria;p__Verrucomicrobia;c__[Spartobacteria];o__[Chthoniobacterales];f__[Chthoniobacteraceae];g__;s__
OTU_227	k__Bacteria;p__Chlamydiae;c__Chlamydiia;o__Chlamydiales
OTU_2270	k__Bacteria;p__Proteobacteria
OTU_2271	k__Bacteria;p__Chloroflexi;c__Anaerolineae;o__SBR1031;f__A4b;g__;s__
OTU_2272	k__Bacteria;p__Firmicutes;c__Clostridia;o__Clostridiales;f__Clostridiaceae;g__Clostridium
OTU_2273	k__Bacteria;p__Planctomycetes;c__Phycisphaerae;o__Phycisphaerales;f__Phycisphaeraceae;g__;s__
OTU_2274	k__Bacteria;p__WS3;c__PRR-12;o__Sediment-1;f__PRR-10;g__;s__
OTU_2275	k__Bacteria;p__Proteobacteria;c__Deltaproteobacteria;o__Desulfobacterales;f__Nitrospinaceae;g__GOUTA7;s__
OTU_2276	k__Bacteria;p__Proteobacteria;c__Alphaproteobacteria;o__Rhodospirillales
OTU_2277	k__Bacteria;p__Proteobacteria;c__Deltaproteobacteria;o__Desulfobacterales;f__Desulfobulbaceae
OTU_2278	k__Bacteria;p__Firmicutes;c__Erysipelotrichi;o__Erysipelotrichales;f__Erysipelotrichaceae;g__Allobaculum;s__
OTU_2279	k__Bacteria;p__Firmicutes;c__Clostridia;o__Clostridiales;f__Lachnospiraceae;g__;s__
OTU_228	k__Bacteria;p__Proteobacteria;c__Alphaproteobacteria;o__Sphingomonadales;f__Sphingomonadaceae;g__;s__
OTU_2280	k__Bacteria;p__Bacteroidetes;c__Bacteroidia;o__Bacteroidales;f__S24-7;g__;s__
OTU_2281	k__Bacteria;p__Proteobacteria;c__Alphaproteobacteria;o__Sphingomonadales
OTU_2282	k__Bacteria;p__Proteobacteria;c__Betaproteobacteria;o__Burkholderiales;f__Alcaligenaceae;g__;s__
OTU_2283	k__Bacteria;p__Proteobacteria;c__Gammaproteobacteria;o__Oceanospirillales;f__Oceanospirillaceae;g__Oleispira;s__
OTU_2284	k__Bacteria;p__Firmicutes;c__Clostridia;o__Coriobacteriales;f__Coriobacteriaceae;g__Collinsella
OTU_2285	k__Bacteria;p__Firmicutes;c__Clostridia;o__Clostridiales;f__Ruminococcaceae;g__Ruminococcus;s__
OTU_2286	k__Bacteria;p__Bacteroidetes;c__Bacteroidia;o__Bacteroidales;f__S24-7;g__;s__
OTU_2287	k__Bacteria;p__Proteobacteria;c__Deltaproteobacteria;o__Desulfovibrionales;f__Desulfovibrionaceae;g__Desulfovibrio;s__C21_c20
OTU_2288	k__Bacteria;p__Firmicutes;c__Clostridia;o__Clostridiales;f__Lachnospiraceae;g__Coprococcus;s__
OTU_2289	k__Bacteria;p__Acidobacteria;c__Chloracidobacteria;o__;f__;g__;s__
OTU_229	k__Bacteria;p__Bacteria;c__;o__;f__;g__;s__
OTU_2290	k__Bacteria;p__Verrucomicrobia;c__[Pedosphaerae];o__[Pedosphaerales];f__OPB35;g__;s__
OTU_2291	k__Bacteria;p__Bacteroidetes;c__Sphingobacteriia;o__Sphingobacteriales;f__Flammeovirgaceae;g__A4;s__
OTU_2292	k__Bacteria;p__Firmicutes;c__Bacilli;o__Bacillales;f__Paenibacillaceae;g__Paenibacillus;s__
OTU_2293	k__Bacteria;p__Fusobacteria;c__Fusobacteria;o__Fusobacteriales;f__Fusobacteriaceae;g__u114;s__
OTU_2294	k__Bacteria;p__Bacteroidetes;c__Sphingobacteriia;o__Sphingobacteriales;f__Chitinophagaceae;g__Flavisolibacter;s__
OTU_2295	k__Bacteria;p__Actinobacteria;c__Actinobacteria;o__Actinomycetales;f__Nocardiaceae;g__Nocardia;s__
OTU_2296	k__Bacteria;p__Chlorobi;c__SJA-28;o__;f__;g__;s__
OTU_2297	k__Bacteria;p__Bacteroidetes;c__Bacteroidia;o__Bacteroidales;f__Bacteroidaceae;g__Bacteroides;s__
OTU_2298	k__Bacteria;p__Spirochaetes;c__Spirochaetes;o__Spirochaetales;f__Spirochaetaceae;g__Spirochaeta;s__aurantia
OTU_2299	k__Bacteria;p__Proteobacteria;c__Deltaproteobacteria;o__GMD14H09;f__;g__;s__
OTU_23	k__Bacteria;p__Proteobacteria;c__Alphaproteobacteria;o__Rhodospirillales;f__Rhodospirillaceae;g__;s__
OTU_230	k__Bacteria;p__Firmicutes;c__Clostridia;o__Clostridiales;f__Lachnospiraceae;g__;s__
OTU_2300	k__Bacteria;p__Acidobacteria;c__RB25;o__;f__;g__;s__
OTU_2301	k__Bacteria;p__Actinobacteria;c__Actinobacteria;o__Actinomycetales;f__Micromonosporaceae;g__;s__
OTU_2302	k__Bacteria;p__Firmicutes;c__Clostridia;o__Clostridiales;f__Ruminococcaceae;g__Ruminococcus;s__
OTU_2303	k__Bacteria;p__Proteobacteria;c__Alphaproteobacteria;o__Sphingomonadales
OTU_2304	k__Bacteria;p__Bacteroidetes;c__Flavobacteriia;o__Flavobacteriales;f__Flavobacteriaceae
OTU_2305	k__Bacteria;p__Bacteroidetes;c__Flavobacteriia;o__Flavobacteriales;f__Flavobacteriaceae;g__Flavobacterium;s__
OTU_2306	k__Bacteria;p__Proteobacteria;c__Deltaproteobacteria;o__Spirobacillales;f__;g__;s__
OTU_2307	k__Bacteria;p__Proteobacteria;c__Deltaproteobacteria;o__Spirobacillales;f__;g__;s__
OTU_2308	k__Bacteria;p__Proteobacteria;c__Gammaproteobacteria;o__;f__;g__;s__
OTU_2309	k__Bacteria;p__Bacteroidetes;c__Bacteroidia;o__Bacteroidales
OTU_231	k__Bacteria;p__Bacteroidetes;c__Sphingobacteriia;o__Sphingobacteriales;f__Balneolaceae;g__KSA1;s__
OTU_2310	k__Bacteria
OTU_2311	k__Archaea;p__Euryarchaeota;c__Halobacteria;o__Halobacteriales;f__Halobacteriaceae
OTU_2312	k__Bacteria;p__Firmicutes;c__Clostridia;o__Clostridiales;f__Lachnospiraceae;g__;s__
OTU_2313	k__Archaea;p__Crenarchaeota;c__MCG;o__pGrfC26;f__;g__;s__
OTU_2314	k__Bacteria;p__Firmicutes
OTU_2315	k__Bacteria;p__Firmicutes;c__Clostridia;o__Clostridiales;f__Ruminococcaceae;g__Ruminococcus;s__
OTU_2316	k__Bacteria;p__Acidobacteria;c__Solibacteres;o__Solibacterales;f__Solibacteraceae;g__Candidatus Solibacter;s__
OTU_2317	k__Bacteria;p__Bacteroidetes;c__Bacteroidia;o__Bacteroidales;f__;g__;s__
OTU_2318	k__Bacteria;p__Acidobacteria;c__Holophagae;o__Holophagales
OTU_2319	k__Bacteria;p__Cyanobacteria;c__Chloroplast;o__Haptophyceae;f__;g__;s__
OTU_232	k__Bacteria;p__Chloroflexi;c__Anaerolineae;o__GCA004;f__;g__;s__
OTU_2320	k__Bacteria;p__Actinobacteria;c__Thermoleophilia;o__Gaiellales;f__Gaiellaceae;g__;s__
OTU_2321	k__Bacteria;p__Proteobacteria;c__Deltaproteobacteria;o__BPC076;f__;g__;s__
OTU_2322	k__Bacteria
OTU_2323	k__Bacteria;p__Armatimonadetes;c__S1a-1H;o__;f__;g__;s__
OTU_2324	k__Bacteria;p__Proteobacteria;c__Deltaproteobacteria;o__Bdellovibrionales;f__Bdellovibrionaceae;g__Bdellovibrio;s__
OTU_2325	k__Bacteria;p__Proteobacteria;c__Deltaproteobacteria;o__[Entotheonellales];f__;g__;s__
OTU_2326	k__Bacteria;p__Proteobacteria;c__Alphaproteobacteria;o__Sphingomonadales;f__Sphingomonadaceae;g__Novosphingobium;s__
OTU_2327	k__Bacteria;p__Bacteroidetes;c__Bacteroidia;o__Bacteroidales;f__;g__;s__
OTU_2328	k__Bacteria;p__Acidobacteria;c__Acidobacteria-6;o__iii1-15;f__;g__;s__
OTU_2329	k__Bacteria;p__OP8;c__OP8_2;o__;f__;g__;s__
OTU_233	k__Bacteria;p__Bacteroidetes;c__Bacteroidia;o__Bacteroidales;f__S24-7;g__;s__
OTU_2330	k__Bacteria;p__Actinobacteria;c__MB-A2-108;o__0319-7L14;f__;g__;s__
OTU_2331	k__Bacteria;p__Proteobacteria;c__Alphaproteobacteria;o__Rhodobacterales;f__Hyphomonadaceae;g__;s__
OTU_2332	k__Bacteria
OTU_2333	k__Bacteria;p__Acidobacteria;c__BPC102;o__;f__;g__;s__
OTU_2334	k__Bacteria
OTU_2335	k__Bacteria;p__Proteobacteria;c__Alphaproteobacteria
OTU_2336	k__Bacteria;p__Bacteroidetes;c__Sphingobacteriia;o__Sphingobacteriales
OTU_2337	k__Bacteria;p__Chloroflexi;c__Anaerolineae
OTU_2338	k__Bacteria;p__Bacteroidetes;c__Bacteroidia;o__Bacteroidales;f__Prevotellaceae;g__Prevotella;s__
OTU_2339	k__Bacteria;p__Proteobacteria;c__Alphaproteobacteria
OTU_234	k__Bacteria;p__Bacteroidetes;c__Bacteroidia;o__Bacteroidales;f__[Paraprevotellaceae];g__CF231;s__
OTU_2340	k__Bacteria;p__Firmicutes;c__Clostridia;o__Clostridiales;f__Lachnospiraceae;g__;s__
OTU_2341	k__Bacteria;p__Proteobacteria;c__Betaproteobacteria
OTU_2342	k__Bacteria
OTU_2343	k__Bacteria;p__Proteobacteria;c__Deltaproteobacteria;o__IndB3-24;f__;g__;s__
OTU_2344	k__Bacteria;p__WPS-2;c__;o__;f__;g__;s__
OTU_2345	k__Bacteria;p__Proteobacteria;c__Alphaproteobacteria;o__Rhodospirillales
OTU_2346	k__Bacteria;p__Planctomycetes;c__Planctomycetia;o__Pirellulales;f__Pirellulaceae;g__;s__
OTU_2347	k__Bacteria;p__Proteobacteria;c__Gammaproteobacteria;o__Chromatiales;f__Ectothiorhodospiraceae;g__;s__
OTU_2348	k__Bacteria
OTU_2349	k__Bacteria;p__Proteobacteria
OTU_235	k__Bacteria;p__Chloroflexi;c__Anaerolineae;o__H39;f__;g__;s__
OTU_2350	k__Bacteria
OTU_2351	k__Bacteria;p__Firmicutes;c__Clostridia;o__Clostridiales;f__Veillonellaceae;g__Veillonella;s__dispar
OTU_2352	k__Bacteria;p__Chloroflexi;c__Ellin6529;o__;f__;g__;s__
OTU_2353	k__Bacteria;p__Proteobacteria;c__Deltaproteobacteria;o__Syntrophobacterales;f__Desulfobacteraceae
OTU_2354	k__Bacteria;p__Bacteroidetes
OTU_2355	k__Bacteria;p__Firmicutes;c__Clostridia;o__Clostridiales;f__Ruminococcaceae;g__;s__
OTU_2356	k__Bacteria;p__Acidobacteria;c__Acidobacteria;o__Acidobacteriales;f__Koribacteraceae;g__;s__
OTU_2357	k__Bacteria;p__Bacteroidetes;c__Flavobacteriia;o__;f__;g__;s__
OTU_2358	k__Bacteria;p__Planctomycetes;c__Planctomycetia;o__Gemmatales;f__Gemmataceae;g__;s__
OTU_2359	k__Bacteria;p__Proteobacteria;c__Alphaproteobacteria;o__Rickettsiales;f__;g__;s__
OTU_236	k__Bacteria;p__Firmicutes;c__Clostridia;o__Clostridiales;f__Ruminococcaceae;g__Ruminococcus;s__
OTU_2360	k__Bacteria;p__Tenericutes;c__Mollicutes;o__;f__;g__;s__
OTU_2361	k__Bacteria;p__Chlorobi;c__SJA-28;o__;f__;g__;s__
OTU_2362	k__Bacteria;p__Proteobacteria;c__Alphaproteobacteria;o__Sphingomonadales;f__Sphingomonadaceae;g__Kaistobacter;s__
OTU_2363	k__Bacteria;p__Proteobacteria;c__Alphaproteobacteria;o__Rhodospirillales;f__;g__;s__
OTU_2364	k__Bacteria;p__Verrucomicrobia;c__Verrucomicrobiae;o__Verrucomicrobiales;f__Verrucomicrobiaceae;g__Luteolibacter;s__
OTU_2365	k__Bacteria;p__Firmicutes;c__Bacilli;o__Bacillales;f__Paenibacillaceae;g__Ammoniphilus;s__
OTU_2366	k__Bacteria;p__Verrucomicrobia;c__[Pedosphaerae];o__[Pedosphaerales];f__;g__;s__
OTU_2367	k__Bacteria;p__Actinobacteria;c__Acidimicrobiia;o__Acidimicrobiales
OTU_2368	k__Bacteria;p__Proteobacteria;c__Alphaproteobacteria;o__Rhodospirillales;f__Rhodospirillaceae;g__;s__
OTU_2369	k__Bacteria;p__Firmicutes;c__Clostridia;o__Clostridiales;f__Lachnospiraceae;g__;s__
OTU_237	k__Bacteria;p__Verrucomicrobia;c__[Pedosphaerae];o__[Pedosphaerales];f__R4-41B;g__;s__
OTU_2370	k__Bacteria;p__Bacteroidetes;c__Bacteroidia;o__Bacteroidales
OTU_2371	k__Bacteria;p__Planctomycetes;c__Phycisphaerae;o__;f__;g__;s__
OTU_2372	k__Bacteria;p__Proteobacteria;c__Gammaproteobacteria;o__Alteromonadales;f__OM60;g__;s__
OTU_2373	k__Bacteria;p__Planctomycetes;c__Planctomycetia;o__Gemmatales;f__Gemmataceae;g__Gemmata;s__
OTU_2374	k__Bacteria
OTU_2375	k__Bacteria;p__Bacteroidetes;c__Bacteroidia;o__Bacteroidales;f__;g__;s__
OTU_2376	k__Bacteria;p__Verrucomicrobia;c__[Pedosphaerae];o__[Pedosphaerales]
OTU_2377	k__Bacteria;p__Proteobacteria;c__Deltaproteobacteria;o__Myxococcales;f__Haliangiaceae;g__;s__
OTU_2378	k__Bacteria;p__Verrucomicrobia;c__[Pedosphaerae];o__[Pedosphaerales];f__;g__;s__
OTU_2379	k__Bacteria;p__Bacteroidetes;c__Bacteroidia;o__Bacteroidales;f__Prevotellaceae;g__Prevotella;s__
OTU_238	k__Bacteria;p__Actinobacteria;c__Acidimicrobiia;o__Acidimicrobiales;f__OCS155;g__;s__
OTU_2380	k__Bacteria;p__Actinobacteria;c__Acidimicrobiia;o__Acidimicrobiales;f__;g__;s__
OTU_2381	k__Bacteria;p__Proteobacteria;c__Alphaproteobacteria;o__Rhodospirillales;f__Rhodospirillaceae;g__;s__
OTU_2382	k__Bacteria;p__Firmicutes;c__Clostridia;o__Coriobacteriales;f__Coriobacteriaceae;g__Collinsella;s__
OTU_2383	k__Bacteria;p__Firmicutes;c__Bacilli;o__Lactobacillales;f__Lactobacillaceae;g__Lactobacillus
OTU_2384	k__Bacteria;p__Proteobacteria;c__Gammaproteobacteria;o__Aeromonadales;f__Succinivibrionaceae;g__Anaerobiospirillum;s__
OTU_2385	k__Bacteria;p__Firmicutes;c__Bacilli;o__Lactobacillales;f__Enterococcaceae;g__Enterococcus
OTU_2386	k__Bacteria;p__Proteobacteria;c__Betaproteobacteria;o__Burkholderiales;f__Comamonadaceae;g__Limnohabitans;s__
OTU_2387	k__Bacteria;p__Firmicutes;c__Clostridia;o__Clostridiales;f__Ruminococcaceae;g__Ruminococcus;s__bromii
OTU_2388	Unclassified
OTU_2389	k__Bacteria;p__Firmicutes;c__Clostridia;o__Clostridiales;f__Ruminococcaceae;g__;s__
OTU_239	k__Bacteria;p__Acidobacteria;c__Acidobacteria-6;o__CCU21;f__;g__;s__
OTU_2390	k__Bacteria;p__Actinobacteria;c__Thermoleophilia;o__Solirubrobacterales;f__;g__;s__
OTU_2391	k__Bacteria;p__Acidobacteria;c__Acidobacteria-6;o__iii1-15;f__RB40;g__;s__
OTU_2392	k__Bacteria;p__Proteobacteria;c__Gammaproteobacteria
OTU_2393	k__Bacteria;p__Bacteroidetes;c__Flavobacteriia;o__Flavobacteriales;f__Cryomorphaceae;g__;s__
OTU_2394	k__Bacteria;p__TM6;c__SJA-4;o__;f__;g__;s__
OTU_2395	k__Bacteria;p__Chloroflexi;c__Anaerolineae
OTU_2396	k__Bacteria;p__Proteobacteria;c__Alphaproteobacteria;o__Rickettsiales;f__Pelagibacteraceae;g__;s__
OTU_2397	k__Bacteria;p__Proteobacteria;c__Gammaproteobacteria
OTU_2398	k__Bacteria;p__Tenericutes;c__Mollicutes;o__Mycoplasmatales;f__Mycoplasmataceae;g__Mycoplasma;s__
OTU_2399	k__Bacteria;p__Verrucomicrobia;c__[Pedosphaerae];o__[Pedosphaerales];f__;g__;s__
OTU_24	k__Bacteria;p__Proteobacteria;c__Alphaproteobacteria;o__BD7-3;f__;g__;s__
OTU_240	k__Bacteria;p__Proteobacteria;c__Betaproteobacteria
OTU_2400	k__Bacteria;p__Proteobacteria;c__Alphaproteobacteria;o__Rhodospirillales;f__Rhodospirillaceae
OTU_2401	k__Archaea;p__Euryarchaeota;c__Methanobacteria;o__Methanobacteriales;f__Methanobacteriaceae;g__Methanobacterium;s__
OTU_2402	k__Bacteria;p__Proteobacteria;c__Gammaproteobacteria;o__Legionellales
OTU_2403	k__Bacteria;p__Proteobacteria;c__Deltaproteobacteria;o__PB19;f__;g__;s__
OTU_2404	k__Bacteria;p__Firmicutes;c__Clostridia;o__Clostridiales;f__Lachnospiraceae
OTU_2405	k__Bacteria;p__Actinobacteria;c__Actinobacteria;o__Actinomycetales;f__Nocardioidaceae;g__Kribbella;s__
OTU_2406	k__Bacteria;p__Actinobacteria;c__Actinobacteria;o__Actinomycetales;f__Nocardiaceae;g__Rhodococcus;s__
OTU_2407	k__Bacteria;p__Chloroflexi;c__Dehalococcoidetes;o__GIF9;f__;g__;s__
OTU_2408	k__Bacteria;p__Chloroflexi;c__Anaerolineae;o__Anaerolineales;f__Anaerolinaceae;g__;s__
OTU_2409	k__Bacteria;p__Firmicutes;c__Clostridia;o__Clostridiales;f__Ruminococcaceae
OTU_241	k__Bacteria;p__Firmicutes;c__Clostridia;o__Clostridiales;f__Clostridiaceae;g__Caloramator;s__
OTU_2410	k__Bacteria;p__Bacteroidetes;c__Sphingobacteriia;o__Sphingobacteriales;f__;g__;s__
OTU_2411	k__Bacteria;p__Chlorobi;c__BSV26;o__PK329;f__;g__;s__
OTU_2412	k__Bacteria;p__Proteobacteria
OTU_2413	k__Bacteria;p__Proteobacteria;c__Alphaproteobacteria;o__Rhodobacterales;f__Hyphomonadaceae;g__;s__
OTU_2414	k__Bacteria;p__AncK6;c__;o__;f__;g__;s__
OTU_2415	k__Bacteria;p__Proteobacteria;c__Gammaproteobacteria;o__Legionellales;f__;g__;s__
OTU_2416	k__Bacteria;p__Proteobacteria;c__Alphaproteobacteria;o__Rhodobacterales;f__Rhodobacteraceae
OTU_2417	k__Bacteria;p__Bacteroidetes;c__Bacteroidia;o__Bacteroidales
OTU_2418	k__Bacteria;p__Verrucomicrobia;c__[Pedosphaerae];o__[Pedosphaerales];f__Ellin515;g__;s__
OTU_2419	k__Bacteria;p__Bacteroidetes;c__Flavobacteriia;o__Flavobacteriales;f__Cryomorphaceae
OTU_242	k__Bacteria;p__Firmicutes;c__Clostridia;o__Clostridiales;f__Clostridiaceae;g__Clostridium;s__
OTU_2420	k__Bacteria;p__Gemmatimonadetes;c__Gemm-3;o__;f__;g__;s__
OTU_2421	k__Archaea;p__Euryarchaeota;c__Methanobacteria;o__Methanobacteriales;f__Methanobacteriaceae;g__Methanobacterium;s__
OTU_2422	k__Bacteria;p__Actinobacteria;c__Actinobacteria;o__Actinomycetales;f__Nakamurellaceae;g__;s__
OTU_2423	k__Bacteria;p__Planctomycetes;c__Planctomycetia;o__Gemmatales;f__Gemmataceae;g__Gemmata;s__
OTU_2424	k__Bacteria;p__Chloroflexi;c__Anaerolineae;o__Caldilineales;f__Caldilineaceae;g__;s__
OTU_2425	k__Bacteria;p__Proteobacteria;c__Gammaproteobacteria;o__Aeromonadales;f__Succinivibrionaceae;g__Ruminobacter;s__
OTU_2426	k__Bacteria;p__Bacteroidetes;c__Bacteroidia;o__Bacteroidales;f__;g__;s__
OTU_2427	k__Bacteria;p__Proteobacteria;c__Deltaproteobacteria;o__Desulfovibrionales;f__Desulfovibrionaceae;g__Desulfovibrio;s__
OTU_2428	k__Bacteria;p__Gemmatimonadetes;c__Gemm-4;o__;f__;g__;s__
OTU_2429	k__Bacteria;p__Bacteroidetes;c__Flavobacteriia;o__Flavobacteriales;f__Flavobacteriaceae;g__Wautersiella;s__
OTU_243	k__Bacteria;p__Cyanobacteria;c__Chloroplast;o__Chlorophyta;f__;g__;s__
OTU_2430	k__Bacteria;p__Actinobacteria;c__Thermoleophilia;o__Solirubrobacterales;f__Conexibacteraceae;g__Conexibacter;s__
OTU_2431	k__Bacteria;p__Firmicutes;c__Clostridia;o__Clostridiales;f__Clostridiaceae;g__;s__
OTU_2432	k__Bacteria;p__Proteobacteria;c__Epsilonproteobacteria;o__Campylobacterales;f__Campylobacteraceae;g__Campylobacter;s__
OTU_2433	k__Bacteria
OTU_2434	k__Bacteria;p__Bacteroidetes;c__Bacteroidia;o__Bacteroidales
OTU_2435	k__Bacteria;p__Proteobacteria;c__Deltaproteobacteria;o__Syntrophobacterales;f__Desulfobacteraceae
OTU_2436	k__Bacteria;p__Firmicutes;c__Clostridia;o__Clostridiales;f__Veillonellaceae;g__Anaeromusa;s__
OTU_2437	k__Bacteria;p__Proteobacteria;c__Alphaproteobacteria;o__Rhizobiales;f__Brucellaceae;g__Ochrobactrum;s__
OTU_2438	k__Archaea;p__Euryarchaeota;c__Halobacteria;o__Halobacteriales;f__Halobacteriaceae;g__Haloarcula;s__
OTU_2439	k__Bacteria
OTU_244	k__Bacteria;p__Chloroflexi;c__Chloroflexi;o__;f__;g__;s__
OTU_2440	k__Bacteria;p__Verrucomicrobia;c__Verruco-5;o__WCHB1-41;f__RFP12;g__;s__
OTU_2441	Unclassified
OTU_2442	k__Bacteria;p__Proteobacteria;c__Deltaproteobacteria;o__Syntrophobacterales;f__Syntrophobacteraceae;g__;s__
OTU_2443	k__Bacteria;p__Bacteroidetes;c__Bacteroidia;o__Bacteroidales
OTU_2444	k__Bacteria;p__Proteobacteria
OTU_2445	k__Bacteria;p__Gemmatimonadetes;c__Gemmatimonadetes;o__;f__;g__;s__
OTU_2446	k__Bacteria;p__Firmicutes;c__Clostridia;o__Clostridiales;f__Lachnospiraceae;g__;s__
OTU_2447	k__Bacteria;p__Bacteroidetes;c__Sphingobacteriia;o__Sphingobacteriales;f__Flammeovirgaceae;g__A4;s__
OTU_2448	k__Bacteria;p__Bacteroidetes;c__Bacteroidia;o__Bacteroidales;f__Prevotellaceae;g__Prevotella
OTU_2449	k__Bacteria;p__Proteobacteria;c__Deltaproteobacteria;o__PB19;f__;g__;s__
OTU_245	k__Bacteria;p__Proteobacteria;c__Gammaproteobacteria
OTU_2450	k__Bacteria;p__Bacteroidetes;c__Sphingobacteriia;o__Sphingobacteriales;f__Flexibacteraceae;g__Pontibacter;s__
OTU_2451	k__Bacteria;p__Actinobacteria;c__Actinobacteria;o__Actinomycetales;f__Intrasporangiaceae;g__Arsenicicoccus;s__
OTU_2452	k__Bacteria;p__Firmicutes;c__Clostridia;o__Clostridiales;f__Lachnospiraceae
OTU_2453	k__Bacteria;p__Proteobacteria;c__Gammaproteobacteria;o__Xanthomonadales;f__Xanthomonadaceae;g__;s__
OTU_2454	k__Bacteria;p__Proteobacteria;c__Alphaproteobacteria;o__Rhizobiales;f__Hyphomicrobiaceae
OTU_2455	k__Archaea;p__Crenarchaeota;c__Thaumarchaeota;o__Nitrososphaerales;f__Nitrososphaeraceae;g__Candidatus Nitrososphaera;s__SCA1170
OTU_2456	k__Bacteria;p__Chloroflexi;c__Anaerolineae;o__GCA004;f__;g__;s__
OTU_2457	k__Bacteria;p__Acidobacteria;c__Chloracidobacteria;o__;f__;g__;s__
OTU_2458	k__Bacteria;p__Planctomycetes;c__Planctomycetia;o__Gemmatales;f__Gemmataceae;g__;s__
OTU_2459	k__Bacteria;p__Bacteroidetes;c__Bacteroidia;o__Bacteroidales;f__BS11;g__;s__
OTU_246	k__Bacteria;p__Proteobacteria;c__Gammaproteobacteria;o__Thiotrichales;f__Thiotrichaceae;g__Thiothrix;s__
OTU_2460	k__Bacteria;p__Proteobacteria;c__Gammaproteobacteria;o__Legionellales;f__Coxiellaceae;g__;s__
OTU_2461	k__Bacteria;p__Chloroflexi;c__Chloroflexi;o__Roseiflexales;f__;g__;s__
OTU_2462	k__Bacteria;p__Chloroflexi;c__SHA-26;o__;f__;g__;s__
OTU_2463	k__Bacteria;p__Proteobacteria;c__Gammaproteobacteria;o__Xanthomonadales
OTU_2464	k__Bacteria;p__Bacteroidetes;c__Bacteroidia;o__Bacteroidales;f__;g__;s__
OTU_2465	k__Bacteria;p__Proteobacteria;c__Deltaproteobacteria;o__Desulfuromonadales;f__Geobacteraceae;g__Geobacter;s__
OTU_2466	k__Bacteria;p__Proteobacteria;c__Gammaproteobacteria;o__Xanthomonadales;f__Sinobacteraceae
OTU_2467	k__Bacteria;p__Bacteroidetes;c__Flavobacteriia;o__Flavobacteriales;f__Flavobacteriaceae;g__Aequorivita;s__
OTU_2468	Unclassified
OTU_2469	k__Bacteria;p__Acidobacteria;c__Acidobacteria-6;o__iii1-15;f__;g__;s__
OTU_247	k__Bacteria;p__Firmicutes;c__Erysipelotrichi;o__Erysipelotrichales;f__Erysipelotrichaceae
OTU_2470	k__Bacteria;p__Cyanobacteria;c__Nostocophycideae;o__Nostocales;f__Nostocaceae
OTU_2471	k__Bacteria;p__Bacteroidetes;c__Flavobacteriia;o__Flavobacteriales;f__Flavobacteriaceae;g__;s__
OTU_2472	k__Bacteria;p__Bacteroidetes;c__Bacteroidia;o__Bacteroidales;f__;g__;s__
OTU_2473	k__Bacteria;p__Tenericutes;c__Mollicutes;o__RF39;f__;g__;s__
OTU_2474	k__Bacteria;p__Proteobacteria;c__Deltaproteobacteria;o__Myxococcales;f__0319-6G20;g__;s__
OTU_2475	k__Bacteria;p__Actinobacteria;c__Thermoleophilia;o__Gaiellales;f__Gaiellaceae;g__;s__
OTU_2476	k__Bacteria;p__Proteobacteria;c__Deltaproteobacteria;o__Syntrophobacterales;f__Syntrophobacteraceae;g__;s__
OTU_2477	k__Bacteria;p__Acidobacteria;c__Acidobacteria-6;o__iii1-15;f__mb2424;g__;s__
OTU_2478	k__Bacteria;p__Bacteroidetes;c__Bacteroidia;o__Bacteroidales;f__Bacteroidaceae;g__Bacteroides;s__
OTU_2479	k__Bacteria
OTU_248	k__Bacteria;p__TM6;c__SBRH58;o__;f__;g__;s__
OTU_2480	k__Bacteria;p__Proteobacteria;c__Alphaproteobacteria;o__Sphingomonadales;f__Erythrobacteraceae
OTU_2481	k__Bacteria;p__Acidobacteria;c__Acidobacteria;o__Acidobacteriales;f__Koribacteraceae;g__;s__
OTU_2482	k__Bacteria;p__Proteobacteria;c__Betaproteobacteria;o__Rhodocyclales;f__Rhodocyclaceae
OTU_2483	k__Bacteria;p__Acidobacteria;c__Acidobacteria;o__Acidobacteriales;f__Koribacteraceae;g__Candidatus Koribacter;s__
OTU_2484	k__Bacteria;p__Firmicutes;c__Clostridia;o__Clostridiales;f__Clostridiaceae
OTU_2485	k__Bacteria
OTU_2486	Unclassified
OTU_2487	k__Bacteria;p__Verrucomicrobia;c__[Pedosphaerae];o__[Pedosphaerales];f__;g__;s__
OTU_2488	k__Bacteria;p__Planctomycetes;c__Planctomycetia;o__Pirellulales;f__Pirellulaceae;g__;s__
OTU_2489	k__Bacteria;p__Firmicutes;c__Clostridia;o__Clostridiales;f__Ruminococcaceae;g__Ruminococcus;s__
OTU_249	k__Bacteria;p__Chlorobi;c__BSV26;o__C20;f__;g__;s__
OTU_2490	k__Bacteria;p__Verrucomicrobia;c__[Pedosphaerae];o__[Pedosphaerales]
OTU_2491	k__Bacteria;p__Chloroflexi;c__Anaerolineae;o__envOPS12;f__;g__;s__
OTU_2492	k__Bacteria;p__Firmicutes;c__Bacilli;o__Bacillales;f__Paenibacillaceae;g__;s__
OTU_2493	k__Bacteria;p__Verrucomicrobia;c__Verruco-5;o__WCHB1-41;f__RFP12;g__;s__
OTU_2494	k__Bacteria
OTU_2495	k__Bacteria
OTU_2496	k__Bacteria;p__Proteobacteria;c__Deltaproteobacteria;o__GMD14H09;f__;g__;s__
OTU_2497	k__Bacteria;p__Gemmatimonadetes;c__Gemm-1;o__;f__;g__;s__
OTU_2498	k__Bacteria;p__Proteobacteria;c__Gammaproteobacteria
OTU_2499	k__Bacteria;p__Verrucomicrobia;c__[Pedosphaerae];o__[Pedosphaerales]
OTU_25	k__Bacteria;p__Firmicutes;c__Clostridia;o__Clostridiales;f__Ruminococcaceae;g__;s__
OTU_250	k__Bacteria;p__Proteobacteria;c__Deltaproteobacteria;o__Myxococcales;f__Polyangiaceae;g__;s__
OTU_2500	k__Bacteria;p__Firmicutes;c__Clostridia;o__Clostridiales;f__Ruminococcaceae;g__;s__
OTU_2501	k__Bacteria;p__Proteobacteria
OTU_2502	k__Bacteria;p__Proteobacteria;c__Alphaproteobacteria
OTU_2503	k__Bacteria;p__Firmicutes;c__Clostridia;o__Clostridiales;f__Clostridiaceae
OTU_2504	k__Bacteria;p__Bacteroidetes;c__Sphingobacteriia;o__Sphingobacteriales;f__Chitinophagaceae;g__;s__
OTU_2505	k__Bacteria;p__Proteobacteria;c__Gammaproteobacteria;o__Chromatiales;f__Halothiobacillaceae;g__Halothiobacillus;s__
OTU_2506	k__Bacteria;p__Proteobacteria;c__Deltaproteobacteria;o__Myxococcales;f__Polyangiaceae;g__;s__
OTU_2507	k__Bacteria
OTU_2508	k__Bacteria;p__Firmicutes;c__Clostridia;o__SHA-98;f__;g__;s__
OTU_2509	k__Bacteria;p__Bacteroidetes;c__Bacteroidia;o__Bacteroidales;f__Porphyromonadaceae;g__;s__
OTU_251	k__Bacteria;p__Bacteroidetes
OTU_2510	Unclassified
OTU_2511	k__Bacteria;p__Bacteroidetes;c__Bacteroidia;o__Bacteroidales;f__Rikenellaceae;g__;s__
OTU_2512	k__Bacteria;p__Firmicutes;c__Clostridia;o__;f__;g__;s__
OTU_2513	k__Bacteria;p__Chloroflexi;c__Anaerolineae;o__envOPS12;f__;g__;s__
OTU_2514	k__Bacteria;p__Proteobacteria;c__Alphaproteobacteria;o__Rhodospirillales;f__Rhodospirillaceae;g__;s__
OTU_2515	k__Bacteria;p__Bacteroidetes;c__Sphingobacteriia;o__Sphingobacteriales;f__Sphingobacteriaceae;g__Sphingobacterium;s__multivorum
OTU_2516	k__Bacteria
OTU_2517	k__Bacteria;p__Firmicutes;c__Clostridia;o__Clostridiales;f__;g__;s__
OTU_2518	k__Bacteria;p__Bacteroidetes;c__Bacteroidia;o__Bacteroidales;f__Rikenellaceae;g__;s__
OTU_2519	k__Bacteria;p__Proteobacteria;c__Alphaproteobacteria
OTU_252	k__Bacteria;p__Proteobacteria;c__Deltaproteobacteria;o__Myxococcales;f__;g__;s__
OTU_2520	k__Bacteria;p__Firmicutes;c__Bacilli;o__Lactobacillales;f__Aerococcaceae;g__Alloiococcus;s__
OTU_2521	k__Bacteria;p__Firmicutes;c__Bacilli;o__Lactobacillales;f__Streptococcaceae;g__Streptococcus
OTU_2522	k__Bacteria;p__Firmicutes;c__Clostridia;o__Clostridiales;f__Lachnospiraceae;g__;s__
OTU_2523	k__Bacteria;p__Proteobacteria;c__Gammaproteobacteria;o__Alteromonadales;f__Alteromonadaceae;g__HTCC2207;s__
OTU_2524	k__Bacteria;p__Firmicutes;c__Bacilli;o__Lactobacillales;f__Aerococcaceae;g__;s__
OTU_2525	k__Bacteria;p__Proteobacteria;c__Gammaproteobacteria;o__Xanthomonadales;f__Sinobacteraceae;g__;s__
OTU_2526	k__Bacteria;p__Proteobacteria;c__Alphaproteobacteria;o__Rhodobacterales;f__Rhodobacteraceae
OTU_2527	k__Bacteria;p__Synergistetes;c__Synergistia;o__Synergistales;f__Synergistaceae;g__;s__
OTU_2528	k__Bacteria;p__Proteobacteria;c__Alphaproteobacteria;o__Sphingomonadales;f__Sphingomonadaceae;g__Sphingopyxis;s__
OTU_2529	k__Bacteria;p__Firmicutes;c__Clostridia;o__Clostridiales;f__Lachnospiraceae
OTU_253	k__Bacteria;p__Firmicutes;c__Clostridia;o__Clostridiales;f__Clostridiaceae;g__;s__
OTU_2530	k__Bacteria;p__Firmicutes;c__Clostridia;o__Clostridiales;f__Ruminococcaceae;g__Ruminococcus;s__
OTU_2531	k__Bacteria;p__Firmicutes;c__Bacilli;o__Bacillales;f__Sporolactobacillaceae
OTU_2532	k__Bacteria;p__Firmicutes;c__Clostridia;o__Clostridiales;f__Lachnospiraceae
OTU_2533	k__Bacteria;p__Firmicutes;c__Bacilli;o__Lactobacillales;f__Leuconostocaceae;g__Weissella;s__
OTU_2534	k__Bacteria;p__Firmicutes;c__Bacilli;o__Lactobacillales;f__Leuconostocaceae;g__Leuconostoc;s__
OTU_2535	k__Bacteria;p__Proteobacteria;c__Alphaproteobacteria;o__BD7-3;f__;g__;s__
OTU_2536	k__Bacteria;p__Firmicutes;c__Bacilli;o__Lactobacillales;f__Lactobacillaceae;g__Lactobacillus;s__iners
OTU_2537	k__Bacteria;p__Chloroflexi;c__Anaerolineae;o__pLW-97;f__;g__;s__
OTU_2538	k__Bacteria;p__Firmicutes;c__Bacilli;o__Bacillales;f__Paenibacillaceae;g__Paenibacillus
OTU_2539	k__Bacteria;p__Actinobacteria;c__Thermoleophilia;o__Solirubrobacterales;f__;g__;s__
OTU_254	k__Bacteria;p__Actinobacteria;c__Thermoleophilia;o__Gaiellales;f__Gaiellaceae;g__;s__
OTU_2540	k__Bacteria;p__Proteobacteria;c__Alphaproteobacteria;o__Rhodospirillales
OTU_2541	k__Bacteria;p__Gemmatimonadetes;c__Gemm-2;o__;f__;g__;s__
OTU_2542	k__Bacteria;p__Proteobacteria;c__Alphaproteobacteria;o__Rickettsiales
OTU_2543	k__Bacteria;p__Chloroflexi;c__Anaerolineae;o__GCA004;f__;g__;s__
OTU_2544	k__Bacteria;p__Planctomycetes;c__Phycisphaerae;o__;f__;g__;s__
OTU_2545	k__Bacteria;p__Bacteroidetes;c__Sphingobacteriia;o__Sphingobacteriales;f__Saprospiraceae;g__;s__
OTU_2546	k__Bacteria;p__Firmicutes;c__Clostridia;o__Clostridiales;f__Ruminococcaceae;g__;s__
OTU_2547	k__Bacteria;p__Firmicutes;c__RF3;o__ML615J-28;f__;g__;s__
OTU_2548	k__Bacteria;p__Firmicutes;c__Clostridia;o__Clostridiales;f__Catabacteriaceae;g__;s__
OTU_2549	k__Bacteria;p__Bacteroidetes;c__Sphingobacteriia;o__Sphingobacteriales;f__;g__;s__
OTU_255	k__Bacteria;p__Proteobacteria;c__Gammaproteobacteria;o__Xanthomonadales;f__;g__;s__
OTU_2550	k__Bacteria;p__AD3;c__ABS-6;o__;f__;g__;s__
OTU_2551	k__Bacteria;p__Firmicutes;c__Clostridia;o__Clostridiales;f__Veillonellaceae;g__Mitsuokella;s__
OTU_2552	k__Bacteria;p__Firmicutes;c__Clostridia;o__Clostridiales;f__Clostridiaceae;g__Caloramator;s__
OTU_2553	k__Bacteria;p__Proteobacteria;c__Alphaproteobacteria;o__Rhizobiales;f__;g__;s__
OTU_2554	k__Bacteria;p__Actinobacteria;c__Rubrobacteria;o__Rubrobacterales;f__Rubrobacteraceae;g__Rubrobacter;s__
OTU_2555	k__Bacteria;p__Bacteroidetes;c__Bacteroidia;o__Bacteroidales;f__;g__;s__
OTU_2556	k__Bacteria;p__Bacteroidetes
OTU_2557	k__Bacteria;p__Firmicutes;c__Clostridia;o__Clostridiales;f__Lachnospiraceae
OTU_2558	k__Bacteria;p__Firmicutes;c__Clostridia;o__Clostridiales;f__Lachnospiraceae;g__;s__
OTU_2559	k__Bacteria;p__Bacteroidetes;c__Sphingobacteriia;o__Sphingobacteriales;f__Chitinophagaceae;g__;s__
OTU_256	k__Bacteria;p__Bacteroidetes
OTU_2560	k__Bacteria;p__Planctomycetes;c__Phycisphaerae;o__;f__;g__;s__
OTU_2561	k__Bacteria;p__Proteobacteria;c__Deltaproteobacteria;o__Bdellovibrionales;f__Bacteriovoracaceae;g__;s__
OTU_2562	k__Bacteria;p__Acidobacteria;c__MVS-40;o__;f__;g__;s__
OTU_2563	k__Bacteria;p__Proteobacteria;c__Deltaproteobacteria;o__Sva0853;f__JTB36;g__;s__
OTU_2564	k__Bacteria;p__Chloroflexi;c__Anaerolineae;o__Anaerolineales;f__Anaerolinaceae;g__Anaerolinea;s__
OTU_2565	k__Bacteria;p__Proteobacteria;c__Gammaproteobacteria;o__Xanthomonadales;f__Xanthomonadaceae;g__Ignatzschineria;s__
OTU_2566	k__Bacteria;p__Proteobacteria;c__Deltaproteobacteria;o__Myxococcales;f__OM27;g__;s__
OTU_2567	k__Bacteria;p__Firmicutes
OTU_2568	k__Bacteria;p__Proteobacteria;c__Gammaproteobacteria
OTU_2569	k__Bacteria;p__Bacteroidetes;c__Sphingobacteriia;o__Sphingobacteriales;f__Flexibacteraceae;g__Dyadobacter;s__
OTU_257	k__Bacteria;p__Proteobacteria;c__Deltaproteobacteria
OTU_2570	k__Bacteria;p__Firmicutes;c__Bacilli;o__Bacillales;f__Paenibacillaceae;g__Paenibacillus
OTU_2571	k__Bacteria;p__Chloroflexi;c__Anaerolineae;o__Caldilineales;f__Caldilineaceae;g__;s__
OTU_2572	k__Bacteria;p__Proteobacteria;c__Alphaproteobacteria
OTU_2573	k__Bacteria;p__Proteobacteria;c__Deltaproteobacteria;o__Myxococcales
OTU_2574	k__Bacteria;p__Actinobacteria;c__Acidimicrobiia;o__Acidimicrobiales;f__;g__;s__
OTU_2575	k__Bacteria;p__Proteobacteria;c__Alphaproteobacteria;o__Rhodospirillales;f__Rhodospirillaceae;g__;s__
OTU_2576	k__Bacteria;p__Proteobacteria;c__Alphaproteobacteria;o__Rhodospirillales;f__Acetobacteraceae;g__;s__
OTU_2577	k__Bacteria;p__Acidobacteria;c__Solibacteres;o__Solibacterales;f__Solibacteraceae;g__Candidatus Solibacter;s__
OTU_2578	k__Bacteria;p__Chloroflexi;c__Ellin6529;o__;f__;g__;s__
OTU_2579	k__Bacteria;p__Verrucomicrobia;c__Verrucomicrobiae;o__Verrucomicrobiales;f__Verrucomicrobiaceae;g__;s__
OTU_258	k__Bacteria;p__Planctomycetes
OTU_2580	k__Bacteria;p__Firmicutes;c__Bacilli;o__Bacillales;f__Paenibacillaceae;g__Cohnella;s__
OTU_2581	k__Bacteria;p__Bacteroidetes;c__Bacteroidia;o__Bacteroidales;f__;g__;s__
OTU_2582	k__Bacteria;p__Firmicutes;c__Bacilli;o__Bacillales;f__Paenibacillaceae
OTU_2583	k__Bacteria;p__Fusobacteria;c__Fusobacteria;o__Fusobacteriales;f__Fusobacteriaceae;g__Fusobacterium;s__
OTU_2584	k__Bacteria;p__Chloroflexi;c__Anaerolineae;o__GCA004;f__;g__;s__
OTU_2585	k__Bacteria;p__Chloroflexi;c__SAR202;o__;f__;g__;s__
OTU_2586	k__Bacteria;p__Cyanobacteria;c__4C0d-2;o__YS2;f__;g__;s__
OTU_2587	k__Bacteria;p__Proteobacteria;c__Alphaproteobacteria;o__Rhodospirillales;f__Rhodospirillaceae;g__;s__
OTU_2588	k__Bacteria;p__Acidobacteria
OTU_2589	k__Bacteria;p__Firmicutes;c__Clostridia
OTU_259	k__Bacteria;p__Proteobacteria;c__Gammaproteobacteria;o__Legionellales;f__Coxiellaceae;g__;s__
OTU_2590	k__Bacteria;p__Actinobacteria;c__Nitriliruptoria;o__Nitriliruptorales;f__Nitriliruptoraceae;g__;s__
OTU_2591	k__Bacteria;p__Cyanobacteria;c__Chloroplast;o__Stramenopiles;f__;g__;s__
OTU_2592	k__Bacteria;p__Bacteroidetes
OTU_2593	k__Bacteria;p__Bacteroidetes;c__Sphingobacteriia;o__Sphingobacteriales
OTU_2594	k__Bacteria;p__Bacteroidetes;c__Bacteroidia;o__Bacteroidales;f__Bacteroidaceae;g__Bacteroides;s__
OTU_2595	k__Bacteria;p__Spirochaetes;c__Spirochaetes;o__Spirochaetales;f__Spirochaetaceae;g__Treponema;s__
OTU_2596	k__Bacteria;p__Proteobacteria;c__Deltaproteobacteria;o__NB1-j
OTU_2597	k__Bacteria
OTU_2598	k__Bacteria;p__Proteobacteria;c__Gammaproteobacteria
OTU_2599	k__Bacteria;p__Proteobacteria;c__Deltaproteobacteria
OTU_26	k__Bacteria;p__Proteobacteria;c__Gammaproteobacteria;o__Pseudomonadales;f__Pseudomonadaceae;g__;s__
OTU_260	k__Bacteria;p__Proteobacteria;c__Deltaproteobacteria;o__Myxococcales;f__Nannocystaceae;g__;s__
OTU_2600	k__Bacteria;p__Gemmatimonadetes;c__Gemm-5;o__;f__;g__;s__
OTU_2601	k__Bacteria;p__Firmicutes;c__Clostridia;o__Coriobacteriales;f__Coriobacteriaceae;g__Adlercreutzia;s__
OTU_2602	k__Bacteria;p__Chloroflexi;c__Chloroflexi;o__Chloroflexales
OTU_2603	k__Bacteria;p__Gemmatimonadetes;c__Gemm-4;o__;f__;g__;s__
OTU_2604	k__Bacteria;p__Verrucomicrobia;c__[Spartobacteria];o__[Chthoniobacterales];f__[Chthoniobacteraceae]
OTU_2605	k__Bacteria;p__Actinobacteria
OTU_2606	k__Bacteria
OTU_2607	k__Bacteria;p__Chloroflexi;c__Anaerolineae;o__WCHB1-50;f__;g__;s__
OTU_2608	k__Bacteria;p__Actinobacteria;c__Acidimicrobiia;o__Acidimicrobiales;f__koll13;g__;s__
OTU_2609	k__Archaea
OTU_261	k__Bacteria;p__Planctomycetes;c__OM190;o__agg27;f__;g__;s__
OTU_2610	k__Bacteria;p__Bacteroidetes;c__Flavobacteriia;o__Flavobacteriales;f__Flavobacteriaceae;g__Winogradskyella
OTU_2611	k__Bacteria;p__Bacteroidetes;c__Sphingobacteriia;o__Sphingobacteriales;f__Balneolaceae;g__KSA1;s__
OTU_2612	k__Bacteria;p__Chloroflexi;c__Anaerolineae;o__pLW-97;f__;g__;s__
OTU_2613	k__Bacteria;p__Proteobacteria;c__Deltaproteobacteria;o__Myxococcales;f__OM27;g__;s__
OTU_2614	k__Bacteria;p__Firmicutes;c__Clostridia;o__Clostridiales;f__Lachnospiraceae;g__Butyrivibrio;s__
OTU_2615	k__Bacteria;p__Firmicutes;c__Bacilli;o__Lactobacillales;f__Streptococcaceae;g__Lactococcus;s__
OTU_2616	k__Bacteria;p__Proteobacteria;c__Betaproteobacteria
OTU_2617	k__Bacteria;p__Firmicutes;c__Clostridia;o__Clostridiales;f__Clostridiaceae;g__Clostridium;s__pasteurianum
OTU_2618	k__Bacteria;p__Bacteroidetes;c__Bacteroidia;o__Bacteroidales;f__[Paraprevotellaceae];g__;s__
OTU_2619	k__Bacteria;p__Chloroflexi;c__Thermomicrobia;o__JG30-KF-CM45;f__;g__;s__
OTU_262	k__Bacteria;p__Proteobacteria;c__Epsilonproteobacteria;o__Campylobacterales;f__Campylobacteraceae;g__Sulfurospirillum;s__
OTU_2620	k__Bacteria;p__Proteobacteria;c__Deltaproteobacteria;o__Myxococcales;f__;g__;s__
OTU_2621	k__Bacteria
OTU_2622	k__Bacteria
OTU_2623	k__Bacteria;p__Proteobacteria;c__Betaproteobacteria
OTU_2624	k__Bacteria;p__Gemmatimonadetes;c__Gemmatimonadetes
OTU_2625	k__Bacteria;p__Chloroflexi;c__Anaerolineae;o__Anaerolineales;f__Anaerolinaceae;g__;s__
OTU_2626	k__Bacteria;p__Chloroflexi;c__TK17;o__;f__;g__;s__
OTU_2627	k__Bacteria;p__Bacteroidetes;c__Bacteroidia;o__Bacteroidales;f__Bacteroidaceae;g__Bacteroides;s__
OTU_2628	k__Bacteria;p__Proteobacteria;c__Betaproteobacteria;o__Procabacteriales;f__Procabacteriaceae;g__;s__
OTU_2629	k__Bacteria;p__Planctomycetes;c__Planctomycetia;o__Pirellulales;f__Pirellulaceae;g__Pirellula;s__
OTU_263	k__Bacteria;p__Proteobacteria;c__Gammaproteobacteria;o__Xanthomonadales;f__Sinobacteraceae;g__;s__
OTU_2630	k__Bacteria;p__Firmicutes;c__Clostridia;o__Clostridiales;f__Ruminococcaceae
OTU_2631	k__Bacteria;p__Acidobacteria;c__Sva0725;o__;f__;g__;s__
OTU_2632	k__Bacteria;p__Proteobacteria;c__Alphaproteobacteria;o__Rhodospirillales;f__Acetobacteraceae;g__;s__
OTU_2633	k__Bacteria;p__Planctomycetes;c__Planctomycetia;o__Pirellulales;f__Pirellulaceae;g__;s__
OTU_2634	k__Bacteria;p__Nitrospirae;c__Nitrospira;o__Nitrospirales;f__Thermodesulfovibrionaceae;g__;s__
OTU_2635	k__Bacteria;p__Acidobacteria;c__Holophagae;o__Holophagales;f__Holophagaceae;g__;s__
OTU_2636	k__Bacteria;p__Acidobacteria;c__iii1-8;o__DS-18;f__;g__;s__
OTU_2637	k__Bacteria;p__Planctomycetes;c__Planctomycetia;o__Gemmatales;f__Gemmataceae;g__;s__
OTU_2638	k__Bacteria;p__Firmicutes;c__Clostridia;o__Clostridiales;f__Ruminococcaceae;g__;s__
OTU_2639	k__Bacteria;p__Chloroflexi;c__Ktedonobacteria;o__Thermogemmatisporales;f__Thermogemmatisporaceae;g__;s__
OTU_264	k__Bacteria;p__TM6;c__SJA-4;o__;f__;g__;s__
OTU_2640	k__Bacteria;p__Cyanobacteria;c__S15B-MN24;o__;f__;g__;s__
OTU_2641	k__Bacteria;p__Firmicutes;c__Clostridia;o__Clostridiales;f__Peptococcaceae;g__Desulfitobacterium;s__
OTU_2642	k__Bacteria;p__Firmicutes;c__Clostridia;o__Clostridiales;f__Peptococcaceae;g__;s__
OTU_2643	k__Bacteria
OTU_2644	k__Bacteria;p__Chloroflexi;c__Chloroflexi;o__;f__;g__;s__
OTU_2645	k__Bacteria;p__Verrucomicrobia;c__[Spartobacteria];o__[Chthoniobacterales];f__[Chthoniobacteraceae];g__;s__
OTU_2646	k__Bacteria;p__Bacteroidetes;c__Bacteroidia;o__Bacteroidales;f__;g__;s__
OTU_2647	k__Bacteria;p__Chloroflexi;c__Thermomicrobia;o__JG30-KF-CM45;f__;g__;s__
OTU_2648	k__Bacteria;p__Actinobacteria;c__Acidimicrobiia;o__Acidimicrobiales
OTU_2649	k__Bacteria;p__Firmicutes;c__Clostridia;o__Clostridiales
OTU_265	k__Bacteria;p__Bacteroidetes;c__Flavobacteriia;o__Flavobacteriales;f__Cryomorphaceae;g__;s__
OTU_2650	k__Bacteria;p__Bacteroidetes;c__Bacteroidia;o__Bacteroidales;f__Porphyromonadaceae;g__Porphyromonas;s__
OTU_2651	k__Bacteria;p__Actinobacteria;c__Nitriliruptoria;o__Nitriliruptorales;f__Nitriliruptoraceae;g__;s__
OTU_2652	k__Bacteria;p__Proteobacteria;c__Gammaproteobacteria
OTU_2653	k__Bacteria;p__Proteobacteria;c__Deltaproteobacteria;o__Myxococcales;f__;g__;s__
OTU_2654	k__Bacteria;p__Planctomycetes;c__Planctomycetia;o__Pirellulales;f__Pirellulaceae
OTU_2655	k__Bacteria;p__Proteobacteria;c__Deltaproteobacteria;o__Syntrophobacterales;f__Desulfobacteraceae;g__Desulfobacterium;s__
OTU_2656	k__Bacteria;p__Firmicutes;c__Clostridia;o__Natranaerobiales;f__ML1228J-1;g__;s__
OTU_2657	k__Bacteria;p__Cyanobacteria;c__Oscillatoriophycideae;o__Oscillatoriales;f__Phormidiaceae
OTU_2658	k__Bacteria;p__Proteobacteria;c__Deltaproteobacteria
OTU_2659	k__Bacteria;p__Chloroflexi;c__Anaerolineae;o__S0208;f__;g__;s__
OTU_266	Unclassified
OTU_2660	k__Bacteria;p__Bacteroidetes;c__Sphingobacteriia;o__Sphingobacteriales;f__;g__;s__
OTU_2661	k__Bacteria;p__Proteobacteria;c__Alphaproteobacteria
OTU_2662	k__Bacteria
OTU_2663	k__Bacteria;p__Firmicutes;c__Bacilli;o__Turicibacterales;f__Turicibacteraceae;g__Turicibacter;s__
OTU_2664	k__Bacteria;p__Acidobacteria;c__Sva0725;o__Sva0725;f__;g__;s__
OTU_2665	k__Bacteria;p__Proteobacteria;c__Deltaproteobacteria;o__Desulfovibrionales;f__Desulfovibrionaceae;g__Desulfovibrio;s__
OTU_2666	k__Bacteria;p__Chloroflexi;c__Anaerolineae;o__GCA004;f__;g__;s__
OTU_2667	k__Bacteria;p__Chloroflexi;c__Anaerolineae;o__GCA004;f__;g__;s__
OTU_2668	k__Bacteria;p__Bacteroidetes;c__Bacteroidia;o__Bacteroidales;f__Bacteroidaceae;g__5-7N15;s__
OTU_2669	k__Bacteria;p__Proteobacteria;c__Gammaproteobacteria;o__Xanthomonadales;f__Sinobacteraceae;g__;s__
OTU_267	k__Bacteria;p__Proteobacteria;c__Deltaproteobacteria;o__Myxococcales
OTU_2670	k__Bacteria;p__Proteobacteria;c__Alphaproteobacteria;o__Rhodospirillales
OTU_2671	k__Bacteria;p__Bacteroidetes;c__Bacteroidia;o__Bacteroidales;f__Prevotellaceae;g__Prevotella;s__
OTU_2672	k__Bacteria;p__Proteobacteria;c__Alphaproteobacteria;o__Rhodospirillales
OTU_2673	k__Bacteria;p__Proteobacteria;c__Alphaproteobacteria;o__Sphingomonadales;f__Sphingomonadaceae;g__Novosphingobium;s__
OTU_2674	k__Bacteria;p__Bacteroidetes;c__Bacteroidia;o__Bacteroidales;f__;g__;s__
OTU_2675	k__Bacteria;p__Verrucomicrobia;c__Verruco-5;o__WCHB1-41;f__RFP12;g__;s__
OTU_2676	k__Bacteria;p__Cyanobacteria;c__Chloroplast;o__Streptophyta;f__;g__;s__
OTU_2677	k__Bacteria;p__Bacteroidetes;c__Sphingobacteriia;o__Sphingobacteriales;f__Rhodothermaceae;g__;s__
OTU_2678	k__Bacteria;p__Actinobacteria;c__Actinobacteria;o__Actinomycetales
OTU_2679	k__Bacteria;p__Chloroflexi;c__Anaerolineae;o__A31;f__;g__;s__
OTU_268	k__Bacteria;p__Proteobacteria;c__Deltaproteobacteria;o__Bdellovibrionales;f__Bacteriovoracaceae;g__Bacteriovorax;s__
OTU_2680	k__Bacteria;p__Firmicutes;c__Clostridia
OTU_2681	k__Bacteria;p__Proteobacteria;c__Deltaproteobacteria;o__Myxococcales
OTU_2682	k__Bacteria;p__Firmicutes
OTU_2683	k__Bacteria;p__Chloroflexi;c__Anaerolineae
OTU_2684	k__Bacteria;p__Proteobacteria;c__Betaproteobacteria;o__;f__;g__;s__
OTU_2685	k__Bacteria;p__Cyanobacteria;c__Chloroplast;o__Streptophyta;f__;g__;s__
OTU_2686	k__Bacteria;p__Proteobacteria;c__Gammaproteobacteria;o__Alteromonadales;f__Alteromonadaceae;g__Teredinibacter;s__
OTU_2687	k__Bacteria;p__Actinobacteria;c__Acidimicrobiia;o__Acidimicrobiales;f__koll13;g__;s__
OTU_2688	k__Bacteria;p__Proteobacteria;c__Alphaproteobacteria;o__Rhodobacterales;f__Rhodobacteraceae;g__Paracoccus
OTU_2689	k__Bacteria;p__Verrucomicrobia;c__Verrucomicrobiae;o__Verrucomicrobiales;f__Verrucomicrobiaceae;g__Akkermansia;s__muciniphila
OTU_269	k__Bacteria;p__Actinobacteria;c__Actinobacteria;o__Actinomycetales;f__Micrococcaceae
OTU_2690	k__Bacteria;p__Firmicutes;c__Clostridia;o__Clostridiales;f__Ruminococcaceae
OTU_2691	k__Bacteria;p__Firmicutes;c__Clostridia;o__Clostridiales;f__Ruminococcaceae;g__;s__
OTU_2692	k__Bacteria;p__Proteobacteria;c__Epsilonproteobacteria;o__Campylobacterales;f__Campylobacteraceae;g__Campylobacter;s__
OTU_2693	k__Bacteria;p__Proteobacteria;c__Gammaproteobacteria;o__HTCC2188;f__HTCC2188;g__HTCC;s__
OTU_2694	k__Bacteria;p__Proteobacteria;c__Alphaproteobacteria;o__Sphingomonadales;f__Sphingomonadaceae;g__Sphingomonas;s__yabuuchiae
OTU_2695	k__Bacteria;p__Proteobacteria;c__Betaproteobacteria;o__Rhodocyclales;f__Rhodocyclaceae;g__Hydrogenophilus;s__
OTU_2696	k__Bacteria;p__Actinobacteria;c__Actinobacteria;o__Actinomycetales;f__ACK-M1;g__;s__
OTU_2697	k__Bacteria;p__Firmicutes;c__Clostridia;o__Clostridiales;f__Ruminococcaceae;g__;s__
OTU_2698	k__Bacteria;p__Actinobacteria;c__Actinobacteria;o__Actinomycetales;f__ACK-M1;g__;s__
OTU_2699	k__Bacteria;p__Firmicutes;c__Bacilli;o__Lactobacillales;f__Lactobacillaceae;g__Lactobacillus
OTU_27	k__Bacteria;p__Proteobacteria;c__Gammaproteobacteria;o__Xanthomonadales;f__Xanthomonadaceae
OTU_270	k__Bacteria;p__Firmicutes;c__Erysipelotrichi;o__Erysipelotrichales;f__[Coprobacillaceae];g__Catenibacterium;s__
OTU_2700	k__Bacteria;p__Bacteroidetes;c__Flavobacteriia;o__Flavobacteriales;f__Flavobacteriaceae
OTU_2701	k__Bacteria;p__Firmicutes;c__Clostridia;o__Clostridiales;f__Lachnospiraceae;g__;s__
OTU_2702	k__Bacteria;p__Bacteroidetes;c__Sphingobacteriia;o__Sphingobacteriales;f__Cyclobacteriaceae;g__;s__
OTU_2703	k__Bacteria;p__Chloroflexi;c__Anaerolineae;o__SJA-15;f__;g__;s__
OTU_2704	k__Bacteria;p__Firmicutes;c__Bacilli;o__Bacillales;f__Alicyclobacillaceae;g__Alicyclobacillus;s__
OTU_2705	k__Bacteria;p__SAR406;c__AB16;o__noFP_H7;f__;g__;s__
OTU_2706	k__Bacteria;p__Gemmatimonadetes;c__Gemmatimonadetes;o__;f__;g__;s__
OTU_2707	k__Bacteria;p__Actinobacteria;c__Actinobacteria;o__Actinomycetales
OTU_2708	k__Bacteria;p__Proteobacteria;c__Alphaproteobacteria;o__Rhodospirillales;f__Acetobacteraceae;g__;s__
OTU_2709	k__Bacteria;p__Proteobacteria;c__Deltaproteobacteria
OTU_271	k__Bacteria;p__Armatimonadetes;c__S1a-1H;o__;f__;g__;s__
OTU_2710	k__Bacteria;p__SAR406;c__AB16;o__Arctic96B-7;f__A714017;g__SGSH944;s__
OTU_2711	k__Archaea;p__Euryarchaeota;c__Thermoplasmata;o__E2;f__Marine group III;g__;s__
OTU_2712	k__Bacteria;p__Acidobacteria;c__Solibacteres;o__Solibacterales;f__Solibacteraceae;g__Candidatus Solibacter;s__
OTU_2713	k__Bacteria;p__Chloroflexi;c__SAR202;o__;f__;g__;s__
OTU_2714	k__Bacteria;p__Proteobacteria;c__Alphaproteobacteria;o__Rhodobacterales;f__Rhodobacteraceae;g__Rhodobacter;s__
OTU_2715	k__Bacteria;p__Firmicutes;c__Clostridia;o__Clostridiales;f__Clostridiaceae;g__Peptoniphilus;s__asaccharolyticus
OTU_2716	k__Bacteria;p__Actinobacteria;c__Rubrobacteria;o__Rubrobacterales;f__Rubrobacteraceae;g__Rubrobacter;s__
OTU_2717	k__Bacteria;p__Spirochaetes;c__WWE1;o__[Cloacamonales];f__[Cloacamonaceae]
OTU_2718	k__Bacteria;p__Actinobacteria;c__Actinobacteria;o__Actinomycetales;f__Actinomycetaceae;g__Parascardovia;s__
OTU_2719	k__Bacteria;p__Bacteroidetes;c__Bacteroidia;o__Bacteroidales;f__;g__;s__
OTU_272	k__Bacteria;p__Proteobacteria;c__Gammaproteobacteria;o__PYR10d3;f__;g__;s__
OTU_2720	k__Bacteria;p__Proteobacteria;c__Alphaproteobacteria;o__Rhizobiales
OTU_2721	k__Bacteria;p__Acidobacteria;c__Acidobacteria-6;o__CCU21;f__;g__;s__
OTU_2722	k__Bacteria;p__Proteobacteria;c__Deltaproteobacteria;o__Desulfovibrionales;f__Desulfovibrionaceae;g__Desulfovibrio;s__D168
OTU_2723	Unclassified
OTU_2724	k__Bacteria;p__Nitrospirae;c__Nitrospira;o__Nitrospirales;f__;g__;s__
OTU_2725	k__Bacteria;p__Firmicutes;c__Clostridia;o__Clostridiales;f__Lachnospiraceae
OTU_2726	k__Bacteria;p__Gemmatimonadetes;c__Gemm-2;o__;f__;g__;s__
OTU_2727	k__Bacteria;p__Proteobacteria;c__Gammaproteobacteria;o__Xanthomonadales;f__Xanthomonadaceae;g__Pseudoxanthomonas;s__
OTU_2728	k__Bacteria;p__Firmicutes;c__RF3;o__ML615J-28;f__;g__;s__
OTU_2729	k__Bacteria;p__Proteobacteria;c__Gammaproteobacteria;o__Xanthomonadales;f__Xanthomonadaceae;g__;s__
OTU_273	k__Bacteria;p__Firmicutes;c__Clostridia;o__Clostridiales;f__Christensenellaceae;g__;s__
OTU_2730	k__Bacteria;p__Proteobacteria;c__Deltaproteobacteria
OTU_2731	k__Bacteria;p__Verrucomicrobia;c__[Pedosphaerae];o__[Pedosphaerales]
OTU_2732	k__Bacteria;p__Acidobacteria;c__Acidobacteria-2;o__;f__;g__;s__
OTU_2733	k__Bacteria;p__Chloroflexi;c__Anaerolineae;o__Anaerolineales;f__Anaerolinaceae;g__Anaerolinea;s__
OTU_2734	k__Bacteria;p__Bacteroidetes;c__Sphingobacteriia;o__Sphingobacteriales;f__;g__;s__
OTU_2735	k__Bacteria;p__Proteobacteria;c__Gammaproteobacteria;o__Xanthomonadales;f__Xanthomonadaceae;g__;s__
OTU_2736	k__Bacteria;p__Gemmatimonadetes;c__Gemm-5;o__;f__;g__;s__
OTU_2737	k__Bacteria;p__Firmicutes;c__Clostridia;o__Clostridiales;f__Clostridiaceae
OTU_2738	k__Bacteria;p__Firmicutes;c__Clostridia
OTU_2739	k__Bacteria;p__Bacteroidetes
OTU_274	k__Bacteria
OTU_2740	k__Bacteria;p__Chlorobi;c__BSV26;o__PK329;f__;g__;s__
OTU_2741	k__Bacteria;p__Firmicutes;c__Clostridia;o__Clostridiales;f__Clostridiaceae;g__;s__
OTU_2742	k__Bacteria;p__Planctomycetes;c__Phycisphaerae;o__;f__;g__;s__
OTU_2743	k__Bacteria;p__Bacteroidetes;c__Flavobacteriia;o__Flavobacteriales;f__Cryomorphaceae;g__;s__
OTU_2744	k__Bacteria;p__Firmicutes;c__Clostridia;o__;f__;g__;s__
OTU_2745	k__Bacteria;p__Proteobacteria;c__Gammaproteobacteria;o__Vibrionales;f__Vibrionaceae
OTU_2746	k__Bacteria;p__Bacteroidetes;c__Bacteroidia;o__Bacteroidales;f__[Paraprevotellaceae];g__YRC22;s__
OTU_2747	k__Bacteria;p__Proteobacteria;c__Deltaproteobacteria;o__Myxococcales
OTU_2748	k__Bacteria;p__Acidobacteria;c__Acidobacteria-6;o__CCU21;f__;g__;s__
OTU_2749	k__Bacteria;p__Proteobacteria;c__Alphaproteobacteria;o__Rhodospirillales;f__Rhodospirillaceae;g__;s__
OTU_275	k__Bacteria
OTU_2750	k__Bacteria;p__ZB3;c__BS119;o__;f__;g__;s__
OTU_2751	k__Bacteria;p__Proteobacteria;c__Gammaproteobacteria
OTU_2752	k__Bacteria;p__Firmicutes;c__Bacilli;o__Lactobacillales;f__Lactobacillaceae;g__Lactobacillus
OTU_2753	k__Bacteria;p__Bacteroidetes;c__Bacteroidia;o__Bacteroidales;f__;g__;s__
OTU_2754	k__Bacteria;p__Proteobacteria;c__Deltaproteobacteria;o__Myxococcales;f__;g__;s__
OTU_2755	k__Bacteria;p__Actinobacteria;c__Thermoleophilia;o__Solirubrobacterales;f__Patulibacteraceae;g__;s__
OTU_2756	k__Bacteria;p__Firmicutes;c__Clostridia;o__Clostridiales;f__Lachnospiraceae;g__Anaerostipes;s__
OTU_2757	k__Bacteria;p__Gemmatimonadetes;c__Gemm-1;o__;f__;g__;s__
OTU_2758	k__Bacteria;p__Chlorobi;c__BSV26;o__PK329;f__;g__;s__
OTU_2759	k__Bacteria;p__Proteobacteria;c__Alphaproteobacteria;o__Sphingomonadales;f__Sphingomonadaceae;g__;s__
OTU_276	k__Bacteria
OTU_2760	k__Bacteria;p__Planctomycetes;c__Planctomycetia;o__Pirellulales;f__Pirellulaceae;g__;s__
OTU_2761	k__Bacteria
OTU_2762	k__Bacteria;p__Nitrospirae;c__Nitrospira;o__Nitrospirales;f__;g__;s__
OTU_2763	k__Bacteria;p__Proteobacteria;c__Deltaproteobacteria;o__NB1-j;f__;g__;s__
OTU_2764	k__Bacteria;p__Chloroflexi;c__Anaerolineae;o__SBR1031;f__SHA-31;g__;s__
OTU_2765	k__Bacteria;p__Firmicutes;c__Clostridia;o__Clostridiales;f__Lachnospiraceae
OTU_2766	k__Bacteria;p__Firmicutes;c__Clostridia
OTU_2767	k__Bacteria;p__Gemmatimonadetes;c__Gemm-2;o__;f__;g__;s__
OTU_2768	k__Bacteria;p__Bacteroidetes;c__Sphingobacteriia;o__Sphingobacteriales;f__;g__;s__
OTU_2769	k__Bacteria;p__Proteobacteria;c__Deltaproteobacteria
OTU_277	k__Bacteria;p__Proteobacteria;c__Deltaproteobacteria;o__Myxococcales;f__Nannocystaceae;g__Nannocystis;s__
OTU_2770	k__Bacteria;p__Acidobacteria;c__Sva0725;o__Sva0725;f__;g__;s__
OTU_2771	k__Bacteria;p__Proteobacteria;c__Alphaproteobacteria
OTU_2772	k__Bacteria;p__Actinobacteria;c__Actinobacteria;o__Actinomycetales
OTU_2773	k__Bacteria;p__Proteobacteria;c__Alphaproteobacteria;o__Kordiimonadales;f__Kordiimonadaceae;g__;s__
OTU_2774	k__Bacteria;p__Proteobacteria;c__Alphaproteobacteria;o__Rickettsiales;f__mitochondria;g__;s__
OTU_2775	k__Bacteria;p__Firmicutes;c__Clostridia;o__Clostridiales;f__Lachnospiraceae;g__;s__
OTU_2776	k__Bacteria;p__Firmicutes;c__Clostridia;o__Clostridiales;f__Ruminococcaceae;g__Ruminococcus;s__
OTU_2777	k__Bacteria;p__Proteobacteria;c__Gammaproteobacteria;o__Pseudomonadales;f__Pseudomonadaceae
OTU_2778	k__Bacteria;p__Planctomycetes;c__Planctomycetia;o__Gemmatales;f__Isosphaeraceae;g__;s__
OTU_2779	k__Bacteria;p__Bacteroidetes;c__Flavobacteriia;o__Flavobacteriales;f__Flavobacteriaceae
OTU_278	k__Bacteria;p__Proteobacteria;c__Gammaproteobacteria;o__Xanthomonadales;f__;g__;s__
OTU_2780	k__Bacteria;p__Bacteroidetes;c__Flavobacteriia;o__;f__;g__;s__
OTU_2781	k__Bacteria;p__Proteobacteria;c__Deltaproteobacteria;o__Spirobacillales;f__;g__;s__
OTU_2782	k__Bacteria;p__Proteobacteria;c__Alphaproteobacteria;o__BD7-3;f__;g__;s__
OTU_2783	k__Bacteria;p__Proteobacteria;c__Alphaproteobacteria;o__Sphingomonadales;f__Sphingomonadaceae;g__Novosphingobium;s__
OTU_2784	k__Bacteria;p__Firmicutes;c__Clostridia;o__Clostridiales
OTU_2785	k__Bacteria;p__Bacteroidetes;c__Sphingobacteriia;o__Sphingobacteriales;f__Cyclobacteriaceae;g__;s__
OTU_2786	k__Bacteria
OTU_2787	k__Bacteria;p__Proteobacteria;c__Deltaproteobacteria;o__Myxococcales;f__;g__;s__
OTU_2788	k__Bacteria;p__Bacteroidetes
OTU_2789	k__Bacteria;p__TM7;c__MJK10;o__;f__;g__;s__
OTU_279	k__Bacteria;p__Firmicutes;c__Clostridia
OTU_2790	k__Bacteria;p__Firmicutes;c__Clostridia;o__Clostridiales;f__Lachnospiraceae;g__;s__
OTU_2791	k__Bacteria;p__Bacteroidetes;c__Flavobacteriia;o__Flavobacteriales;f__Cryomorphaceae;g__;s__
OTU_2792	k__Bacteria
OTU_2793	k__Bacteria;p__Firmicutes;c__Clostridia;o__Clostridiales;f__Catabacteriaceae;g__;s__
OTU_2794	k__Bacteria;p__Verrucomicrobia;c__Opitutae;o__Puniceicoccales;f__Puniceicoccaceae;g__Coraliomargarita;s__
OTU_2795	k__Bacteria;p__Proteobacteria;c__Gammaproteobacteria;o__Legionellales
OTU_2796	k__Bacteria;p__Nitrospirae;c__Nitrospira;o__Nitrospirales;f__Thermodesulfovibrionaceae;g__GOUTA19;s__
OTU_2797	k__Bacteria;p__Bacteroidetes;c__Flavobacteriia;o__Flavobacteriales;f__Flavobacteriaceae
OTU_2798	k__Bacteria;p__GAL15;c__;o__;f__;g__;s__
[truncated: 6,749 more rows]
